# Supplementary material for: The oral microbiome and all-cause mortality in the US population
Source: medRxiv. 2024 Dec 5:2024.12.03.24318413. Preprint. [Version 1] doi: 10.1101/2024.12.03.24318413 (PMC11643182; doi:10.1101/2024.12.03.24318413)
Supplement: Supplement 1 [file media-1.xlsx]

## Sheet: Supplemental Table 1
Supplemental Table 1. Adjusted associations between alpha diversity, beta diversity, and all-cause mortality within individuals aged 20-69 in NHANES, 2009-2012
	Model 1			Model 2
	HR	(95% CI)	p-value	HR	(95% CI)	p-value
Alpha diversity
Observed ASVs
Quartile 1	Ref			Ref
Quartile 2	0.6952	(0.49, 0.98)	0.040874	0.88296	(0.59, 1.31)	0.526367
Quartile 3	0.592653	(0.39, 0.91)	0.018627	0.712641	(0.43, 1.17)	0.172962
Quartile 4	0.721783	(0.50, 1.05)	0.0847524	0.701013	(0.44, 1.13)	0.136968
Continuous	0.815327	(0.68, 0.98)	0.0297911	0.866802	(0.73, 1.03)	0.105629
Faith's PD
Quartile 1	Ref			Ref
Quartile 2	0.597225	(0.39, 0.91)	0.0193815	0.702126	(0.43, 1.13)	0.143471
Quartile 3	0.801816	(0.53, 1.20)	0.277275	0.88539	(0.58, 1.36)	0.56734
Quartile 4	0.815362	(0.56, 1.19)	0.278831	0.744598	(0.46, 1.22)	0.230795
Continuous	0.890264	(0.76, 1.05)	0.154946	0.922829	(0.79, 1.08)	0.292809
Shannon Weiner
Quartile 1	Ref			Ref
Quartile 2	0.637754	(0.47, 0.86)	0.00459897	0.832465	(0.58, 1.19)	0.304215
Quartile 3	0.651709	(0.44, 0.96)	0.0330938	0.824419	(0.55, 1.23)	0.337306
Quartile 4	0.635193	(0.44, 0.92)	0.0168443	0.702364	(0.46, 1.08)	0.102055
Continuous	0.758651	(0.67, 0.86)	0.000124484	0.852073	(0.74, 0.98)	0.0288152
Simpson
Quartile 1	Ref			Ref
Quartile 2	0.889825	(0.67, 1.18)	0.408993	0.991604	(0.75, 1.32)	0.952219
Quartile 3	0.625672	(0.41, 0.95)	0.0278709	0.758455	(0.51, 1.14)	0.175925
Quartile 4	0.558544	(0.35, 0.88)	0.0145212	0.623534	(0.39, 0.99)	0.0455882
Continuous	0.823212	(0.74, 0.91)	0.000543594	0.89474	(0.79, 1.02)	0.08239
Beta diversity
Bray-Curtis
PCoA 1	1.16464	(0.98, 1.39)	0.084865	1.00809	(0.85, 1.20)	0.924643
PCoA 2	0.695448	(0.61, 0.79)	< 0.0001	0.827258	(0.74, 0.93)	0.0021769
PCoA 3	1.02363	(0.89, 1.18)	0.739298	1.01019	(0.88, 1.15)	0.878455
PCoA 4	0.877921	(0.75, 1.02)	0.0939037	0.972416	(0.84, 1.13)	0.702173
Unweighted UniFrac
PCoA 1	1.0693	(0.89, 1.28)	0.463385	1.06731	(0.88, 1.29)	0.495237
PCoA 2	1.43812	(1.27, 1.63)	< 0.0001	1.09908	(0.97, 1.24)	0.124612
PCoA 3	0.919944	(0.79, 1.07)	0.277248	0.990452	(0.87, 1.13)	0.884051
PCoA 4	1.19855	(1.06, 1.35)	0.00486703	1.01082	(0.90, 1.14)	0.852795
Weighted UniFrac
PCoA 1	0.741078	(0.64, 0.85)	0.000140202	0.857705	(0.75, 0.98)	0.0262601
PCoA 2	0.859953	(0.72, 1.02)	0.0851424	0.952042	(0.80, 1.13)	0.561611
PCoA 3	1.12813	(0.97, 1.31)	0.115428	1.10388	(0.95, 1.28)	0.178088
PCoA 4	0.915551	(0.79, 1.06)	0.221831	0.967616	(0.84, 1.12)	0.648046
Model 1 includes adjustment for age, age splines, sex, and self-reported race and ethnicity as categorized by NHANES
Model 2 includes adjustment for all factors in model 1 plus education, marital status, poverty, body mass index category, detailed smoking history, alcohol consumption, periodontal disease/edentulism, diabetes, hypertension, and use of antibiotics, anti-lipidemic drugs, inhaled respiratory drugs, and drugs for treatment of gastroesophageal reflux disease
We tested the proportional hazards assumption by a global test of significance for the HRs for alpha diversity and the beta diversity vectors across three partitioned follow-up time intervals including approximately equal deaths across intervals. For the quartile (but not continuous) analysis of observed ASVs, PCoA4 from the Bray-Curtis dissimilarity matrix, PCoA2 from unweighted UniFrac, and PCo…
All continuous alpha and beta diversity analyses are per standard deviation change in the estimate

## Sheet: Supplemental Table 2
Supplemental Table 2. Adjusted associations of genus-level presence and all-cause mortality within individuals aged 20-69 in NHANES, 2009-2012
		Model 1			Model 2
Taxonomy	Weighted prevalence (%)	HR	(95% CI)	p-value	HR	(95% CI)	p-value
Bacteria;Actinobacteria;Actinobacteria;Actinomycetales;Actinomycetaceae;Mobiluncus	14.2448	0.75325	(0.54, 1.06)	0.101091	0.832438	(0.6, 1.16)	0.270457
Bacteria;Actinobacteria;Actinobacteria;Actinomycetales;Actinomycetaceae;NA	65.6849	0.695018	(0.49, 0.99)	0.0428365	1.04179	(0.72, 1.51)	0.825264
Bacteria;Actinobacteria;Actinobacteria;Bifidobacteriales;Bifidobacteriaceae;Alloscardovia	37.1392	0.98089	(0.73, 1.31)	0.893026	0.991746	(0.76, 1.30)	0.950499
Bacteria;Actinobacteria;Actinobacteria;Bifidobacteriales;Bifidobacteriaceae;Bifidobacterium	54.4955	1.57091	(1.15, 2.15)	0.00616016	1.25483	(0.93, 1.70)	0.137767
Bacteria;Actinobacteria;Actinobacteria;Bifidobacteriales;Bifidobacteriaceae;Gardnerella	6.15876	1.25917	(0.85, 1.86)	0.240349	1.02792	(0.68, 1.55)	0.891722
Bacteria;Actinobacteria;Actinobacteria;Bifidobacteriales;Bifidobacteriaceae;Parascardovia	20.7261	1.36067	(0.96, 1.92)	0.0786473	1.13276	(0.81, 1.58)	0.447867
Bacteria;Actinobacteria;Actinobacteria;Bifidobacteriales;Bifidobacteriaceae;Scardovia	65.8813	0.840932	(0.67, 1.06)	0.139211	0.939304	(0.72, 1.23)	0.64014
Bacteria;Actinobacteria;Actinobacteria;Corynebacteriales;Corynebacteriaceae;Corynebacterium_1	5.99394	1.38626	(0.84, 2.30)	0.198513	0.98533	(0.57, 1.7)	0.956515
Bacteria;Actinobacteria;Actinobacteria;Propionibacteriales;Propionibacteriaceae;Propionibacterium	5.13079	0.815577	(0.35, 1.88)	0.62332	0.594203	(0.25, 1.39)	0.222986
Bacteria;Actinobacteria;Actinobacteria;Propionibacteriales;Propionibacteriaceae;Tessaracoccus	7.75181	0.33416	(0.12, 0.92)	0.0351455	0.374709	(0.14, 0.98)	0.0463155
Bacteria;Actinobacteria;Coriobacteriia;Coriobacteriales;Coriobacteriaceae;Cryptobacterium	37.1106	1.15065	(0.87, 1.53)	0.319613	1.04074	(0.82, 1.32)	0.735296
Bacteria;Actinobacteria;Coriobacteriia;Coriobacteriales;Coriobacteriaceae;Olsenella	30.5979	1.03549	(0.79, 1.36)	0.796202	0.958435	(0.77, 1.20)	0.700022
Bacteria;Actinobacteria;Coriobacteriia;Coriobacteriales;Coriobacteriaceae;Slackia	13.8663	1.24725	(0.93, 1.67)	0.131042	1.18837	(0.91, 1.55)	0.195309
Bacteria;Bacteroidetes;Bacteroidia;Bacteroidales;Bacteroidaceae;Bacteroides	35.7168	0.813612	(0.63, 1.05)	0.11168	0.749365	(0.61, 0.91)	0.00557502
Bacteria;Bacteroidetes;Bacteroidia;Bacteroidales;Bacteroidales_Incertae_Sedis;Phocaeicola	26.3076	1.1138	(0.85, 1.46)	0.423923	0.910466	(0.67, 1.23)	0.529135
Bacteria;Bacteroidetes;Bacteroidia;Bacteroidales;Bacteroidales_S24-7_group;NA	7.08336	1.73021	(1.17, 2.56)	0.00740454	1.58189	(1.09, 2.29)	0.0165133
Bacteria;Bacteroidetes;Bacteroidia;Bacteroidales;NA;NA	41.8044	1.10963	(0.80, 1.54)	0.518927	0.928911	(0.66, 1.30)	0.657938
Bacteria;Bacteroidetes;Bacteroidia;Bacteroidales;Porphyromonadaceae;Coprobacter	8.54862	0.722703	(0.45, 1.15)	0.163671	0.839605	(0.53, 1.32)	0.440998
Bacteria;Bacteroidetes;Bacteroidia;Bacteroidales;Porphyromonadaceae;NA	76.5554	0.696617	(0.50, 0.97)	0.0323192	0.90408	(0.63, 1.30)	0.573225
Bacteria;Bacteroidetes;Bacteroidia;Bacteroidales;Porphyromonadaceae;Odoribacter	5.22806	0.868867	(0.58, 1.30)	0.481563	0.704053	(0.44, 1.13)	0.144109
Bacteria;Bacteroidetes;Bacteroidia;Bacteroidales;Porphyromonadaceae;Tannerella	79.0853	0.681824	(0.50, 0.93)	0.0177467	0.827421	(0.57, 1.20)	0.310041
Bacteria;Bacteroidetes;Bacteroidia;Bacteroidales;Prevotellaceae;NA	34.1342	0.934784	(0.67, 1.29)	0.676294	0.776669	(0.57, 1.06)	0.105816
Bacteria;Bacteroidetes;Bacteroidia;Bacteroidales;Prevotellaceae;Prevotella_2	86.0258	0.641122	(0.48, 0.86)	0.00474494	1.07843	(0.78, 1.49)	0.639298
Bacteria;Bacteroidetes;Bacteroidia;Bacteroidales;Prevotellaceae;Prevotella_6	92.0918	0.509558	(0.35, 0.73)	0.000658413	0.732938	(0.49, 1.10)	0.125928
Bacteria;Bacteroidetes;Bacteroidia;Bacteroidales;Rikenellaceae;Rikenellaceae_RC9_gut_group	6.32618	1.29871	(0.71, 2.39)	0.388849	1.15519	(0.66, 2.03)	0.604924
Bacteria;Bacteroidetes;Flavobacteriia;Flavobacteriales;Flavobacteriaceae;Bergeyella	94.8583	0.447827	(0.31, 0.64)	< 0.0001	0.83275	(0.59, 1.17)	0.278512
Bacteria;Bacteroidetes;Flavobacteriia;Flavobacteriales;Flavobacteriaceae;Capnocytophaga	94.7979	0.320774	(0.23, 0.46)	< 0.0001	0.62969	(0.42, 0.93)	0.0229125
Bacteria;Bacteroidetes;Flavobacteriia;Flavobacteriales;Flavobacteriaceae;Cloacibacterium	15.6542	0.859435	(0.53, 1.39)	0.527028	0.926467	(0.58, 1.49)	0.744811
Bacteria;Bacteroidetes;NA;NA;NA;NA	29.1238	1.08452	(0.71, 1.66)	0.700148	0.941221	(0.59, 1.50)	0.794091
Bacteria;Bacteroidetes;Sphingobacteriia;Sphingobacteriales;WCHB1-69;NA	32.6439	1.04675	(0.79, 1.39)	0.744878	1.04148	(0.77, 1.40)	0.78288
Bacteria;Candidate_division_SR1;NA;NA;NA;NA	60.9529	0.972859	(0.67, 1.42)	0.882395	1.12542	(0.76, 1.66)	0.539921
Bacteria;Chloroflexi;Anaerolineae;Anaerolineales;Anaerolineaceae;NA	5.37575	1.01797	(0.57, 1.83)	0.951001	0.849527	(0.49, 1.47)	0.551251
Bacteria;Cyanobacteria;Chloroplast;NA;NA;NA	39.4802	1.02445	(0.76, 1.37)	0.868334	0.974673	(0.74, 1.28)	0.847269
Bacteria;Firmicutes;Bacilli;Bacillales;Staphylococcaceae;Staphylococcus	19.617	1.16278	(0.73, 1.84)	0.509269	0.965164	(0.62, 1.50)	0.870998
Bacteria;Firmicutes;Bacilli;Lactobacillales;Aerococcaceae;Abiotrophia	70.755	0.677652	(0.50, 0.92)	0.013438	0.872586	(0.66, 1.16)	0.337084
Bacteria;Firmicutes;Bacilli;Lactobacillales;Lactobacillaceae;Lactobacillus	51.9946	1.68434	(1.28, 2.22)	0.000521007	1.18701	(0.91, 1.55)	0.198311
Bacteria;Firmicutes;Bacilli;Lactobacillales;Streptococcaceae;Lactococcus	5.35015	1.57507	(0.91, 2.71)	0.0989164	1.19125	(0.73, 1.94)	0.469345
Bacteria;Firmicutes;Clostridia;Clostridiales;Christensenellaceae;Christensenellaceae_R-7_group	12.026	0.714503	(0.48, 1.06)	0.0928702	0.678551	(0.44, 1.04)	0.0727432
Bacteria;Firmicutes;Clostridia;Clostridiales;Clostridiales_vadinBB60_group;NA	26.977	1.31277	(0.89, 1.94)	0.165543	1.04229	(0.69, 1.57)	0.838475
Bacteria;Firmicutes;Clostridia;Clostridiales;Defluviitaleaceae;Defluviitaleaceae_UCG-011	33.135	1.22509	(0.93, 1.61)	0.14117	1.09176	(0.79, 1.51)	0.585075
Bacteria;Firmicutes;Clostridia;Clostridiales;Eubacteriaceae;Pseudoramibacter	21.2164	1.25086	(0.95, 1.65)	0.110593	0.988664	(0.72, 1.36)	0.942353
Bacteria;Firmicutes;Clostridia;Clostridiales;Family_XI;Anaerococcus	6.22688	2.60528	(1.80, 3.77)	< 0.0001	1.87737	(1.27, 2.78)	0.00253407
Bacteria;Firmicutes;Clostridia;Clostridiales;Family_XI;Ezakiella	5.18796	1.16839	(0.68, 2.01)	0.564159	0.783272	(0.45, 1.35)	0.366924
Bacteria;Firmicutes;Clostridia;Clostridiales;Family_XI;NA	5.58614	1.27082	(0.78, 2.07)	0.325168	0.882624	(0.55, 1.41)	0.589428
Bacteria;Firmicutes;Clostridia;Clostridiales;Family_XI;Parvimonas	94.1565	0.660354	(0.43, 1.02)	0.0591445	1.14053	(0.72, 1.82)	0.570194
Bacteria;Firmicutes;Clostridia;Clostridiales;Family_XI;Peptoniphilus	14.1807	1.3647	(0.98, 1.90)	0.0646382	1.1638	(0.86, 1.57)	0.308411
Bacteria;Firmicutes;Clostridia;Clostridiales;Family_XIII;Family_XIII_UCG-001	40.1803	0.909265	(0.73, 1.14)	0.390959	0.901629	(0.67, 1.21)	0.474642
Bacteria;Firmicutes;Clostridia;Clostridiales;Family_XIII;Incertae_Sedis	29.5084	1.33002	(0.93, 1.90)	0.114481	1.07104	(0.75, 1.52)	0.692959
Bacteria;Firmicutes;Clostridia;Clostridiales;Family_XIII;Mogibacterium	94.4232	0.441072	(0.30, 0.65)	0.0001385	0.765665	(0.49, 1.19)	0.22843
Bacteria;Firmicutes;Clostridia;Clostridiales;Family_XIII;NA	40.2254	0.858972	(0.60, 1.22)	0.386891	0.796025	(0.56, 1.13)	0.192982
Bacteria;Firmicutes;Clostridia;Clostridiales;Family_XIII;[Eubacterium]_brachy_group	76.496	0.815068	(0.58, 1.15)	0.231733	0.985433	(0.69, 1.40)	0.933343
Bacteria;Firmicutes;Clostridia;Clostridiales;Family_XIII;[Eubacterium]_nodatum_group	87.788	0.747839	(0.51, 1.10)	0.137184	1.14077	(0.76, 1.70)	0.50832
Bacteria;Firmicutes;Clostridia;Clostridiales;Lachnospiraceae;Butyrivibrio_2	46.7632	0.708631	(0.55, 0.92)	0.0114674	0.940404	(0.73, 1.22)	0.632474
Bacteria;Firmicutes;Clostridia;Clostridiales;Lachnospiraceae;Catonella	84.3188	0.735757	(0.50, 1.08)	0.117182	1.15471	(0.79, 1.68)	0.443206
Bacteria;Firmicutes;Clostridia;Clostridiales;Lachnospiraceae;Howardella	23.4781	1.39343	(1.03, 1.88)	0.0307525	1.17131	(0.87, 1.58)	0.288361
Bacteria;Firmicutes;Clostridia;Clostridiales;Lachnospiraceae;Johnsonella	36.5596	0.839561	(0.61, 1.15)	0.271903	0.951766	(0.66, 1.38)	0.786442
Bacteria;Firmicutes;Clostridia;Clostridiales;Lachnospiraceae;Lachnoanaerobaculum	92.2375	0.509507	(0.35, 0.74)	0.000919494	0.761052	(0.50, 1.16)	0.198226
Bacteria;Firmicutes;Clostridia;Clostridiales;Lachnospiraceae;Lachnoclostridium	6.4588	1.00791	(0.72, 1.41)	0.962177	1.00395	(0.74, 1.37)	0.979626
Bacteria;Firmicutes;Clostridia;Clostridiales;Lachnospiraceae;Lachnospiraceae_AC2044_group	7.35182	1.46983	(0.84, 2.57)	0.170954	1.4278	(0.80, 2.56)	0.223414
Bacteria;Firmicutes;Clostridia;Clostridiales;Lachnospiraceae;Moryella	5.83323	1.31904	(0.81, 2.14)	0.25423	1.11415	(0.64, 1.93)	0.690477
Bacteria;Firmicutes;Clostridia;Clostridiales;Lachnospiraceae;NA	72.8389	0.630235	(0.45, 0.88)	0.00762937	0.745574	(0.56, 0.98)	0.0387415
Bacteria;Firmicutes;Clostridia;Clostridiales;Lachnospiraceae;Oribacterium	94.5148	0.49869	(0.34, 0.72)	0.000571992	0.782403	(0.51, 1.21)	0.259393
Bacteria;Firmicutes;Clostridia;Clostridiales;Lachnospiraceae;Shuttleworthia	39.9755	0.944432	(0.71, 1.26)	0.686625	0.94423	(0.72, 1.23)	0.664784
Bacteria;Firmicutes;Clostridia;Clostridiales;Lachnospiraceae;Stomatobaculum	93.0984	0.469607	(0.32, 0.70)	0.000463081	0.690915	(0.46, 1.04)	0.0757495
Bacteria;Firmicutes;Clostridia;Clostridiales;Peptococcaceae;Peptococcus	63.0942	0.851417	(0.61, 1.20)	0.344228	0.956186	(0.69, 1.33)	0.786325
Bacteria;Firmicutes;Clostridia;Clostridiales;Peptostreptococcaceae;Filifactor	53.3576	0.899847	(0.69, 1.18)	0.432265	0.768509	(0.59, 1.00)	0.053805
Bacteria;Firmicutes;Clostridia;Clostridiales;Peptostreptococcaceae;Peptoclostridium	52.2261	0.747578	(0.56, 1.00)	0.051623	0.755084	(0.56, 1.03)	0.0716758
Bacteria;Firmicutes;Clostridia;Clostridiales;Peptostreptococcaceae;Peptostreptococcus	85.6337	0.630596	(0.40, 0.99)	0.0474697	0.835331	(0.54, 1.29)	0.402779
Bacteria;Firmicutes;Clostridia;Clostridiales;Ruminococcaceae;Faecalibacterium	9.31481	0.772241	(0.53, 1.13)	0.172971	0.80852	(0.54, 1.20)	0.28548
Bacteria;Firmicutes;Clostridia;Clostridiales;Ruminococcaceae;NA	7.51058	1.03061	(0.54, 1.95)	0.924219	0.767462	(0.41, 1.44)	0.399458
Bacteria;Firmicutes;Clostridia;Clostridiales;Ruminococcaceae;Ruminococcaceae_UCG-002	12.2956	1.07131	(0.73, 1.58)	0.719036	1.07547	(0.78, 1.49)	0.651806
Bacteria;Firmicutes;Clostridia;Clostridiales;Ruminococcaceae;Ruminococcaceae_UCG-014	84.7714	0.643291	(0.48, 0.86)	0.00365762	0.923049	(0.66, 1.29)	0.633406
Bacteria;Firmicutes;Clostridia;Clostridiales;Ruminococcaceae;Ruminococcus_2	12.4385	0.925418	(0.63, 1.36)	0.685711	0.912244	(0.63, 1.32)	0.616458
Bacteria;Firmicutes;Erysipelotrichia;Erysipelotrichales;Erysipelotrichaceae;Bulleidia	41.7749	1.19719	(0.88, 1.63)	0.240112	1.03283	(0.76, 1.41)	0.834723
Bacteria;Firmicutes;Erysipelotrichia;Erysipelotrichales;Erysipelotrichaceae;Eggerthia	24.8301	1.18839	(0.89, 1.60)	0.24149	1.16761	(0.83, 1.64)	0.361361
Bacteria;Firmicutes;Erysipelotrichia;Erysipelotrichales;Erysipelotrichaceae;Erysipelotrichaceae_UCG-006	28.9686	1.16645	(0.83, 1.64)	0.360877	1.12502	(0.79, 1.6)	0.502708
Bacteria;Firmicutes;Negativicutes;Selenomonadales;Acidaminococcaceae;Phascolarctobacterium	9.31629	0.597891	(0.37, 0.97)	0.0368603	0.657746	(0.43, 1.00)	0.0480078
Bacteria;Firmicutes;Negativicutes;Selenomonadales;Veillonellaceae;Anaeroglobus	61.5245	0.758284	(0.56, 1.03)	0.0737646	0.772086	(0.55, 1.09)	0.136112
Bacteria;Firmicutes;Negativicutes;Selenomonadales;Veillonellaceae;Centipeda	5.93419	1.41199	(0.91, 2.18)	0.116473	1.16402	(0.71, 1.90)	0.532236
Bacteria;Firmicutes;Negativicutes;Selenomonadales;Veillonellaceae;Dialister	89.5359	0.612118	(0.40, 0.93)	0.0228847	0.922601	(0.56, 1.52)	0.746189
Bacteria;Firmicutes;Negativicutes;Selenomonadales;Veillonellaceae;Megasphaera	93.3314	0.4248	(0.27, 0.66)	0.00038512	0.625324	(0.41, 0.94)	0.0265963
Bacteria;Firmicutes;Negativicutes;Selenomonadales;Veillonellaceae;NA	38.9868	1.11716	(0.80, 1.55)	0.498003	0.939967	(0.70, 1.25)	0.665043
Bacteria;Firmicutes;Negativicutes;Selenomonadales;Veillonellaceae;Selenomonas	70.4152	0.916056	(0.65, 1.29)	0.609289	1.17071	(0.81, 1.68)	0.384245
Bacteria;Firmicutes;Negativicutes;Selenomonadales;Veillonellaceae;Selenomonas_3	88.938	0.50683	(0.37, 0.70)	0.000174002	0.746704	(0.53, 1.04)	0.0857994
Bacteria;Firmicutes;Negativicutes;Selenomonadales;Veillonellaceae;Selenomonas_4	35.898	1.15535	(0.88, 1.51)	0.282321	1.07557	(0.82, 1.41)	0.592394
Bacteria;Fusobacteria;Fusobacteriia;Fusobacteriales;Leptotrichiaceae;NA	17.7725	1.15343	(0.81, 1.65)	0.423347	0.996862	(0.68, 1.46)	0.986821
Bacteria;Fusobacteria;Fusobacteriia;Fusobacteriales;Leptotrichiaceae;Sneathia	6.86352	2.00667	(1.28, 3.15)	0.00347997	1.38119	(0.91, 2.10)	0.127337
Bacteria;Fusobacteria;Fusobacteriia;Fusobacteriales;Leptotrichiaceae;Streptobacillus	21.8353	1.13908	(0.89, 1.45)	0.282201	0.967913	(0.74, 1.27)	0.80663
Bacteria;Fusobacteria;Fusobacteriia;Fusobacteriales;NA;NA	14.6922	1.24957	(0.89, 1.76)	0.196656	1.1329	(0.80, 1.60)	0.470969
Bacteria;Gracilibacteria;NA;NA;NA;NA	23.4757	0.737008	(0.53, 1.02)	0.0670712	0.95701	(0.70, 1.31)	0.780116
Bacteria;NA;NA;NA;NA;NA	39.9999	0.966332	(0.75, 1.25)	0.789571	0.887402	(0.68, 1.15)	0.357621
Bacteria;Proteobacteria;Alphaproteobacteria;NA;NA;NA	7.37762	1.18991	(0.61, 2.34)	0.604129	0.9065	(0.46, 1.77)	0.767023
Bacteria;Proteobacteria;Alphaproteobacteria;Rickettsiales;Mitochondria;NA	28.8374	0.954102	(0.67, 1.37)	0.791927	0.931392	(0.69, 1.25)	0.625125
Bacteria;Proteobacteria;Betaproteobacteria;Burkholderiales;Burkholderiaceae;Lautropia	70.659	0.58271	(0.43, 0.79)	0.000891487	0.773051	(0.57, 1.06)	0.102634
Bacteria;Proteobacteria;Betaproteobacteria;Burkholderiales;Burkholderiaceae;Ralstonia	20.8333	1.07187	(0.83, 1.38)	0.582961	1.03123	(0.86, 1.24)	0.732911
Bacteria;Proteobacteria;Betaproteobacteria;Burkholderiales;Comamonadaceae;Curvibacter	11.013	0.901683	(0.55, 1.48)	0.673336	0.865792	(0.57, 1.31)	0.484534
Bacteria;Proteobacteria;Betaproteobacteria;Burkholderiales;Comamonadaceae;NA	20.6986	0.892251	(0.67, 1.19)	0.421006	0.888985	(0.68, 1.16)	0.370332
Bacteria;Proteobacteria;Betaproteobacteria;Burkholderiales;Comamonadaceae;Ottowia	14.5596	0.678815	(0.47, 0.97)	0.0363946	0.679968	(0.49, 0.95)	0.0255872
Bacteria;Proteobacteria;Betaproteobacteria;Burkholderiales;NA;NA	15.7288	0.550866	(0.35, 0.87)	0.0127101	0.695701	(0.45, 1.08)	0.102041
Bacteria;Proteobacteria;Betaproteobacteria;Burkholderiales;Oxalobacteraceae;NA	11.7021	0.899658	(0.56, 1.43)	0.647472	0.921341	(0.61, 1.40)	0.694439
Bacteria;Proteobacteria;Betaproteobacteria;Neisseriales;Neisseriaceae;Alysiella	20.5258	0.426075	(0.27, 0.67)	0.000471194	0.574479	(0.39, 0.84)	0.00609133
Bacteria;Proteobacteria;Betaproteobacteria;Neisseriales;Neisseriaceae;Eikenella	29.6391	1.00983	(0.77, 1.32)	0.940771	1.17195	(0.92, 1.49)	0.184052
Bacteria;Proteobacteria;Betaproteobacteria;Neisseriales;Neisseriaceae;Kingella	73.9563	0.574928	(0.44, 0.74)	0.000114603	0.806755	(0.62, 1.05)	0.104969
Bacteria;Proteobacteria;Betaproteobacteria;Neisseriales;Neisseriaceae;NA	14.9759	0.758945	(0.45, 1.28)	0.290269	0.794958	(0.50, 1.26)	0.321369
Bacteria;Proteobacteria;Betaproteobacteria;Neisseriales;Neisseriaceae;Neisseria	94.0596	0.594189	(0.39, 0.90)	0.0152845	0.960321	(0.66, 1.40)	0.828665
Bacteria;Proteobacteria;Betaproteobacteria;Neisseriales;Neisseriaceae;Simonsiella	6.7574	0.568131	(0.26, 1.23)	0.147615	0.680071	(0.30, 1.52)	0.335144
Bacteria;Proteobacteria;Betaproteobacteria;Rhodocyclales;Rhodocyclaceae;Dechloromonas	5.88897	0.931385	(0.55, 1.58)	0.785413	0.829309	(0.47, 1.46)	0.503589
Bacteria;Proteobacteria;Deltaproteobacteria;Desulfobacterales;Desulfobulbaceae;Desulfobulbus	22.7765	1.08637	(0.83, 1.43)	0.54291	0.94533	(0.69, 1.29)	0.712504
Bacteria;Proteobacteria;Deltaproteobacteria;Desulfovibrionales;Desulfovibrionaceae;Desulfovibrio	8.43412	1.01962	(0.63, 1.64)	0.934312	0.835502	(0.50, 1.40)	0.48503
Bacteria;Proteobacteria;Epsilonproteobacteria;Campylobacterales;Helicobacteraceae;Wolinella	5.23819	0.937767	(0.46, 1.89)	0.853356	0.784409	(0.38, 1.61)	0.498163
Bacteria;Proteobacteria;Gammaproteobacteria;Cardiobacteriales;Cardiobacteriaceae;Cardiobacterium	72.2403	0.568991	(0.42, 0.76)	0.000414999	0.906869	(0.66, 1.24)	0.529086
Bacteria;Proteobacteria;Gammaproteobacteria;Enterobacteriales;Enterobacteriaceae;Escherichia/Shigella	15.1778	0.927735	(0.65, 1.32)	0.668245	0.853585	(0.63, 1.16)	0.305705
Bacteria;Proteobacteria;Gammaproteobacteria;Enterobacteriales;Enterobacteriaceae;NA	17.9535	0.927326	(0.67, 1.29)	0.646148	0.855409	(0.61, 1.20)	0.359636
Bacteria;Proteobacteria;Gammaproteobacteria;Enterobacteriales;Enterobacteriaceae;Yersinia	6.41672	1.00193	(0.57, 1.78)	0.99457	0.817127	(0.53, 1.26)	0.351969
Bacteria;Proteobacteria;Gammaproteobacteria;NA;NA;NA	5.77254	1.385	(0.83, 2.32)	0.209238	1.21288	(0.70, 2.11)	0.481706
Bacteria;Proteobacteria;Gammaproteobacteria;Pasteurellales;Pasteurellaceae;Actinobacillus	62.7977	0.705735	(0.49, 1.01)	0.0569337	0.95133	(0.67, 1.35)	0.773877
Bacteria;Proteobacteria;Gammaproteobacteria;Pasteurellales;Pasteurellaceae;Aggregatibacter	67.0214	0.62718	(0.50, 0.79)	0.00022655	0.809738	(0.64, 1.02)	0.0760605
Bacteria;Proteobacteria;Gammaproteobacteria;Pasteurellales;Pasteurellaceae;Mannheimia	27.8494	0.720012	(0.47, 1.11)	0.128659	1.00941	(0.65, 1.56)	0.965551
Bacteria;Proteobacteria;Gammaproteobacteria;Pasteurellales;Pasteurellaceae;NA	17.4841	0.890584	(0.67, 1.19)	0.419746	0.904171	(0.64, 1.28)	0.559395
Bacteria;Proteobacteria;Gammaproteobacteria;Pseudomonadales;Moraxellaceae;Acinetobacter	18.8877	1.20388	(0.87, 1.67)	0.256039	1.1438	(0.84, 1.55)	0.37634
Bacteria;Proteobacteria;Gammaproteobacteria;Pseudomonadales;Moraxellaceae;Moraxella	14.4204	0.866914	(0.56, 1.35)	0.515345	0.78146	(0.51, 1.21)	0.25815
Bacteria;Proteobacteria;Gammaproteobacteria;Pseudomonadales;Pseudomonadaceae;Pseudomonas	19.2643	1.05035	(0.63, 1.76)	0.848093	0.973488	(0.62, 1.53)	0.904236
Bacteria;Proteobacteria;Gammaproteobacteria;Xanthomonadales;Xanthomonadaceae;Stenotrophomonas	12.7105	0.64754	(0.47, 0.90)	0.0106494	0.674491	(0.47, 0.97)	0.0365699
Bacteria;Proteobacteria;NA;NA;NA;NA	6.4271	1.34114	(0.82, 2.18)	0.22898	0.886581	(0.60, 1.31)	0.532208
Bacteria;Saccharibacteria;NA;NA;NA;NA	77.6354	0.702092	(0.45, 1.09)	0.112081	0.867903	(0.57, 1.31)	0.491813
Bacteria;Saccharibacteria;Unknown_Class;Unknown_Order;Unknown_Family;Candidatus_Saccharimonas	32.2063	0.826201	(0.58, 1.17)	0.269248	0.957362	(0.68, 1.35)	0.796138
Bacteria;Spirochaetae;Spirochaetes;Spirochaetales;Spirochaetaceae;Treponema_2	83.9105	0.699463	(0.48, 1.03)	0.0684684	0.83014	(0.55, 1.25)	0.361373
Bacteria;Synergistetes;Synergistia;Synergistales;Synergistaceae;Fretibacterium	56.981	0.871934	(0.63, 1.21)	0.396983	0.812237	(0.56, 1.19)	0.274535
Bacteria;Tenericutes;Mollicutes;Acholeplasmatales;Acholeplasmataceae;Acholeplasma	7.62552	1.06903	(0.57, 2.02)	0.831745	0.874103	(0.46, 1.65)	0.669222
Bacteria;Tenericutes;Mollicutes;Mollicutes_RF9;NA;NA	35.0428	0.917978	(0.71, 1.19)	0.511552	1.04006	(0.81, 1.34)	0.75395
Bacteria;Tenericutes;Mollicutes;Mycoplasmatales;Mycoplasmataceae;Mycoplasma	60.9702	1.00808	(0.70, 1.44)	0.963967	0.94779	(0.62, 1.44)	0.796456
Bacteria;Tenericutes;Mollicutes;NB1-n;NA;NA	7.75528	1.25415	(0.77, 2.05)	0.356319	0.870148	(0.49, 1.54)	0.62295
Bacteria;Verrucomicrobia;Verrucomicrobiae;Verrucomicrobiales;Verrucomicrobiaceae;Akkermansia	9.68107	0.79149	(0.54, 1.16)	0.225423	0.849668	(0.56, 1.29)	0.431056
Restricted to genera with a weighted prevalence ranging from 5-95%
Model 1 includes adjustment for age, age splines, sex, and self-reported race and ethnicity as categorized by NHANES
Model 2 includes adjustment for all factors in model 1 plus education, marital status, poverty, body mass index category, detailed smoking history, alcohol consumption, periodontal disease/edentulism, diabetes, hypertension, and use of antibiotics, anti-lipidemic drugs, inhaled respiratory drugs, and drugs for treatment of gastroesophageal reflux disease
With 133 genera, the Bonferroni adjusted p-value is 0.05/133 = 0.0004

## Sheet: Supplemental Table 3
Supplemental Table 3. Adjusted associations of genus-level relative abundance and all-cause mortality within individuals aged 20-69 in NHANES, 2009-2012
		Model 1			Model 2
Taxonomy	Weighted average relative abundance	HR	(95% CI)	p-value	HR	(95% CI)	p-value
Bacteria;Actinobacteria;Actinobacteria;Actinomycetales;Actinomycetaceae;Actinomyces	2.67919	0.998626	(0.89, 1.12)	0.981385	1.02036	(0.90, 1.15)	0.737302
Bacteria;Actinobacteria;Actinobacteria;Actinomycetales;Actinomycetaceae;NA	0.040527	0.898242	(0.72, 1.13)	0.344183	1.00093	(0.87, 1.15)	0.988958
Bacteria;Actinobacteria;Actinobacteria;Bifidobacteriales;Bifidobacteriaceae;Alloscardovia	0.0425577	1.02425	(0.92, 1.14)	0.653258	0.992987	(0.91, 1.08)	0.872183
Bacteria;Actinobacteria;Actinobacteria;Bifidobacteriales;Bifidobacteriaceae;Bifidobacterium	0.0813774	1.0956	(1.04, 1.15)	0.000890663	1.04744	(0.97, 1.13)	0.200809
Bacteria;Actinobacteria;Actinobacteria;Bifidobacteriales;Bifidobacteriaceae;Parascardovia	0.0217629	1.07494	(1.02, 1.13)	0.0061649	1.04484	(0.99, 1.10)	0.103489
Bacteria;Actinobacteria;Actinobacteria;Bifidobacteriales;Bifidobacteriaceae;Scardovia	0.151454	1.0399	(0.98, 1.11)	0.220446	1.00315	(0.93, 1.08)	0.92865
Bacteria;Actinobacteria;Actinobacteria;Corynebacteriales;Corynebacteriaceae;Corynebacterium	0.474782	0.872427	(0.69, 1.10)	0.240958	0.970797	(0.81, 1.17)	0.745677
Bacteria;Actinobacteria;Actinobacteria;Corynebacteriales;Mycobacteriaceae;Mycobacterium	0.0137336	0.982044	(0.94, 1.03)	0.443043	0.960973	(0.92, 1.01)	0.0893437
Bacteria;Actinobacteria;Actinobacteria;Frankiales;Sporichthyaceae;NA	0.0287649	0.880254	(0.69, 1.12)	0.288219	0.910091	(0.85, 0.97)	0.00454751
Bacteria;Actinobacteria;Actinobacteria;Micrococcales;Micrococcaceae;Rothia	11.5181	1.10553	(1.01, 1.22)	0.0391361	1.01264	(0.91, 1.12)	0.806236
Bacteria;Actinobacteria;Coriobacteriia;Coriobacteriales;Coriobacteriaceae;Atopobium	0.676872	1.10293	(1.01, 1.20)	0.024275	1.04947	(0.96, 1.15)	0.298181
Bacteria;Actinobacteria;Coriobacteriia;Coriobacteriales;Coriobacteriaceae;Cryptobacterium	0.0102379	1.01536	(0.96, 1.08)	0.599417	0.953879	(0.87, 1.05)	0.302853
Bacteria;Actinobacteria;Coriobacteriia;Coriobacteriales;Coriobacteriaceae;Olsenella	0.0111765	1.03437	(0.97, 1.10)	0.2873	0.995049	(0.93, 1.07)	0.886498
Bacteria;Bacteroidetes;Bacteroidia;Bacteroidales;Bacteroidaceae;Bacteroides	0.0795661	1.03916	(0.99, 1.10)	0.153418	1.02798	(0.97, 1.08)	0.303123
Bacteria;Bacteroidetes;Bacteroidia;Bacteroidales;NA;NA	0.0262426	1.06943	(0.99, 1.16)	0.0978687	1.01168	(0.92, 1.11)	0.803395
Bacteria;Bacteroidetes;Bacteroidia;Bacteroidales;Porphyromonadaceae;NA	0.114787	0.932481	(0.81, 1.08)	0.324816	0.909145	(0.78, 1.06)	0.222658
Bacteria;Bacteroidetes;Bacteroidia;Bacteroidales;Porphyromonadaceae;Porphyromonas	1.5639	0.910079	(0.80, 1.03)	0.128776	0.893985	(0.80, 1.00)	0.0595492
Bacteria;Bacteroidetes;Bacteroidia;Bacteroidales;Porphyromonadaceae;Tannerella	0.0953793	0.973375	(0.87, 1.09)	0.620006	0.950288	(0.84, 1.07)	0.399485
Bacteria;Bacteroidetes;Bacteroidia;Bacteroidales;Prevotellaceae;Alloprevotella	2.04104	0.779523	(0.65, 0.93)	0.00700069	0.863182	(0.75, 0.99)	0.0402945
Bacteria;Bacteroidetes;Bacteroidia;Bacteroidales;Prevotellaceae;NA	0.0880996	0.978822	(0.87, 1.10)	0.708806	0.893932	(0.76, 1.05)	0.177679
Bacteria;Bacteroidetes;Bacteroidia;Bacteroidales;Prevotellaceae;Prevotella	2.41444	0.903214	(0.73, 1.12)	0.342029	1.00631	(0.84, 1.21)	0.944351
Bacteria;Bacteroidetes;Bacteroidia;Bacteroidales;Prevotellaceae;Prevotella_2	0.152045	0.869808	(0.65, 1.17)	0.34773	0.945004	(0.75, 1.19)	0.624821
Bacteria;Bacteroidetes;Bacteroidia;Bacteroidales;Prevotellaceae;Prevotella_6	0.638346	0.902006	(0.72, 1.13)	0.351963	0.977465	(0.82, 1.17)	0.793812
Bacteria;Bacteroidetes;Bacteroidia;Bacteroidales;Prevotellaceae;Prevotella_7	8.00642	0.803613	(0.65, 1.00)	0.0483274	0.864564	(0.74, 1.02)	0.0744464
Bacteria;Bacteroidetes;Flavobacteriia;Flavobacteriales;Flavobacteriaceae;Bergeyella	0.432922	0.95347	(0.64, 1.42)	0.809892	1.04102	(0.84, 1.29)	0.708511
Bacteria;Bacteroidetes;Flavobacteriia;Flavobacteriales;Flavobacteriaceae;Capnocytophaga	0.314403	0.884578	(0.67, 1.17)	0.374153	0.969909	(0.81, 1.16)	0.726501
Bacteria;Bacteroidetes;Flavobacteriia;Flavobacteriales;Flavobacteriaceae;Cloacibacterium	0.0406369	0.983462	(0.88, 1.10)	0.760317	1.02024	(0.94, 1.11)	0.630486
Bacteria;Bacteroidetes;NA;NA;NA;NA	0.0288425	1.09157	(1.06, 1.12)	< 0.0001	1.04611	(1.00, 1.09)	0.0330148
Bacteria;Bacteroidetes;Sphingobacteriia;Sphingobacteriales;WCHB1-69;NA	0.0250651	0.899646	(0.74, 1.09)	0.275921	0.852324	(0.70, 1.04)	0.11395
Bacteria;Candidate_division_SR1;NA;NA;NA;NA	0.130375	0.80794	(0.66, 0.99)	0.041353	0.866022	(0.70, 1.06)	0.164608
Bacteria;Cyanobacteria;Chloroplast;NA;NA;NA	0.134639	0.952458	(0.82, 1.10)	0.501938	0.8844	(0.70, 1.12)	0.297889
Bacteria;Firmicutes;Bacilli;Bacillales;Family_XI;Gemella	4.72154	0.809494	(0.67, 0.99)	0.0357586	0.897962	(0.76, 1.06)	0.202174
Bacteria;Firmicutes;Bacilli;Bacillales;Staphylococcaceae;Staphylococcus	0.0112189	1.00331	(0.95, 1.06)	0.905895	0.984071	(0.88, 1.10)	0.777191
Bacteria;Firmicutes;Bacilli;Lactobacillales;Aerococcaceae;Abiotrophia	0.182897	0.83791	(0.67, 1.04)	0.107915	0.912547	(0.77, 1.08)	0.278824
Bacteria;Firmicutes;Bacilli;Lactobacillales;Carnobacteriaceae;Granulicatella	2.53639	1.19998	(1.16, 1.25)	< 0.0001	1.17446	(1.11, 1.25)	< 0.0001
Bacteria;Firmicutes;Bacilli;Lactobacillales;Enterococcaceae;NA	0.0108698	0.91023	(0.52, 1.60)	0.737464	0.761113	(0.20, 2.89)	0.680236
Bacteria;Firmicutes;Bacilli;Lactobacillales;Lactobacillaceae;Lactobacillus	0.471321	1.17914	(1.15, 1.21)	< 0.0001	1.10763	(1.06, 1.16)	< 0.0001
Bacteria;Firmicutes;Bacilli;Lactobacillales;Streptococcaceae;Streptococcus	32.5415	1.20002	(1.04, 1.38)	0.0129497	1.1204	(0.99, 1.27)	0.0757914
Bacteria;Firmicutes;Clostridia;Clostridiales;Defluviitaleaceae;Defluviitaleaceae_UCG-011	0.019779	0.953834	(0.86, 1.05)	0.34116	0.882024	(0.77, 1.00)	0.0572839
Bacteria;Firmicutes;Clostridia;Clostridiales;Family_XI;Parvimonas	0.495682	1.04742	(0.93, 1.18)	0.432631	0.999082	(0.89, 1.12)	0.987479
Bacteria;Firmicutes;Clostridia;Clostridiales;Family_XIII;Incertae_Sedis	0.0471274	1.07908	(0.98, 1.18)	0.106327	0.98829	(0.88, 1.11)	0.837411
Bacteria;Firmicutes;Clostridia;Clostridiales;Family_XIII;Mogibacterium	0.263668	0.923908	(0.75, 1.13)	0.438296	0.987	(0.82, 1.18)	0.884378
Bacteria;Firmicutes;Clostridia;Clostridiales;Family_XIII;NA	0.0167546	1.02322	(0.90, 1.17)	0.728137	0.946019	(0.81, 1.11)	0.481983
Bacteria;Firmicutes;Clostridia;Clostridiales;Family_XIII;[Eubacterium]_brachy_group	0.12009	1.03447	(0.95, 1.13)	0.417566	0.969723	(0.89, 1.06)	0.470968
Bacteria;Firmicutes;Clostridia;Clostridiales;Family_XIII;[Eubacterium]_nodatum_group	0.18519	0.879557	(0.70, 1.11)	0.273726	0.971256	(0.82, 1.15)	0.729808
Bacteria;Firmicutes;Clostridia;Clostridiales;Lachnospiraceae;Butyrivibrio_2	0.0219357	0.887807	(0.63, 1.25)	0.487835	0.974432	(0.78, 1.22)	0.8138
Bacteria;Firmicutes;Clostridia;Clostridiales;Lachnospiraceae;Catonella	0.0819735	0.917809	(0.70, 1.20)	0.518952	0.980705	(0.79, 1.21)	0.853237
Bacteria;Firmicutes;Clostridia;Clostridiales;Lachnospiraceae;Johnsonella	0.0252061	0.835658	(0.65, 1.07)	0.154459	0.884656	(0.70, 1.11)	0.281533
Bacteria;Firmicutes;Clostridia;Clostridiales;Lachnospiraceae;Lachnoanaerobaculum	0.253599	1.03346	(0.94, 1.13)	0.473291	1.02374	(0.96, 1.09)	0.429404
Bacteria;Firmicutes;Clostridia;Clostridiales;Lachnospiraceae;NA	0.178748	1.05351	(1.00, 1.11)	0.0337419	1.04894	(1.01, 1.09)	0.0112488
Bacteria;Firmicutes;Clostridia;Clostridiales;Lachnospiraceae;Oribacterium	0.358241	0.923079	(0.71, 1.19)	0.532412	1.0106	(0.82, 1.24)	0.918482
Bacteria;Firmicutes;Clostridia;Clostridiales;Lachnospiraceae;Shuttleworthia	0.0194003	1.01719	(0.95, 1.09)	0.63755	1.00684	(0.94, 1.08)	0.84936
Bacteria;Firmicutes;Clostridia;Clostridiales;Lachnospiraceae;Stomatobaculum	0.27118	0.997958	(0.86, 1.16)	0.978555	1.01509	(0.89, 1.16)	0.82107
Bacteria;Firmicutes;Clostridia;Clostridiales;Peptococcaceae;Peptococcus	0.0571583	0.964575	(0.84, 1.11)	0.605965	0.952198	(0.85, 1.07)	0.398141
Bacteria;Firmicutes;Clostridia;Clostridiales;Peptostreptococcaceae;Filifactor	0.128314	1.04315	(0.93, 1.17)	0.453859	0.950611	(0.81, 1.11)	0.514873
Bacteria;Firmicutes;Clostridia;Clostridiales;Peptostreptococcaceae;Peptoclostridium	0.0276607	0.865097	(0.72, 1.03)	0.104844	0.839146	(0.69, 1.02)	0.0772912
Bacteria;Firmicutes;Clostridia;Clostridiales;Peptostreptococcaceae;Peptostreptococcus	0.324511	0.837136	(0.69, 1.01)	0.0667946	0.90362	(0.75, 1.09)	0.274541
Bacteria;Firmicutes;Clostridia;Clostridiales;Ruminococcaceae;Faecalibacterium	0.0113987	1.06057	(1.02, 1.10)	0.00392043	1.06124	(1.02, 1.10)	0.0043735
Bacteria;Firmicutes;Clostridia;Clostridiales;Ruminococcaceae;Ruminococcaceae_UCG-014	0.159259	0.946737	(0.79, 1.14)	0.55111	1.00384	(0.90, 1.12)	0.945702
Bacteria;Firmicutes;Erysipelotrichia;Erysipelotrichales;Erysipelotrichaceae;Bulleidia	0.0419151	1.04617	(0.95, 1.15)	0.352403	0.968782	(0.86, 1.09)	0.59478
Bacteria;Firmicutes;Erysipelotrichia;Erysipelotrichales;Erysipelotrichaceae;Eggerthia	0.0102717	1.08314	(1.02, 1.15)	0.0134366	1.06711	(0.99, 1.15)	0.0758348
Bacteria;Firmicutes;Erysipelotrichia;Erysipelotrichales;Erysipelotrichaceae;Solobacterium	0.307082	1.01455	(0.85, 1.22)	0.871532	1.02318	(0.92, 1.13)	0.65359
Bacteria;Firmicutes;Negativicutes;Selenomonadales;Veillonellaceae;Anaeroglobus	0.0834711	1.13711	(1.07, 1.21)	0.000123352	1.08551	(1.02, 1.15)	0.00968757
Bacteria;Firmicutes;Negativicutes;Selenomonadales;Veillonellaceae;Dialister	0.227585	1.00485	(0.93, 1.09)	0.898958	0.955563	(0.86, 1.06)	0.386431
Bacteria;Firmicutes;Negativicutes;Selenomonadales;Veillonellaceae;Megasphaera	0.55919	1.04222	(0.85, 1.28)	0.687543	1.05377	(0.88, 1.26)	0.558198
Bacteria;Firmicutes;Negativicutes;Selenomonadales;Veillonellaceae;NA	0.0352653	1.02662	(0.95, 1.11)	0.502974	1.00953	(0.88, 1.16)	0.887002
Bacteria;Firmicutes;Negativicutes;Selenomonadales;Veillonellaceae;Selenomonas	0.0698696	0.97394	(0.85, 1.12)	0.701776	0.966533	(0.85, 1.10)	0.605781
Bacteria;Firmicutes;Negativicutes;Selenomonadales;Veillonellaceae;Selenomonas_3	0.16604	0.741589	(0.61, 0.90)	0.00397767	0.84476	(0.73, 0.98)	0.0245376
Bacteria;Firmicutes;Negativicutes;Selenomonadales;Veillonellaceae;Selenomonas_4	0.0100291	1.06229	(0.98, 1.15)	0.144162	1.02231	(0.94, 1.11)	0.600961
Bacteria;Firmicutes;Negativicutes;Selenomonadales;Veillonellaceae;Veillonella	6.25574	0.958747	(0.81, 1.13)	0.606567	0.947994	(0.82, 1.10)	0.458169
Bacteria;Fusobacteria;Fusobacteriia;Fusobacteriales;Fusobacteriaceae;Fusobacterium	2.69841	0.881938	(0.74, 1.04)	0.139455	0.931926	(0.81, 1.07)	0.309359
Bacteria;Fusobacteria;Fusobacteriia;Fusobacteriales;Leptotrichiaceae;Leptotrichia	1.96404	0.812588	(0.66, 1.00)	0.0465599	0.922538	(0.78, 1.09)	0.322971
Bacteria;Fusobacteria;Fusobacteriia;Fusobacteriales;Leptotrichiaceae;NA	0.163168	0.943948	(0.85, 1.05)	0.276093	0.878914	(0.75, 1.03)	0.113166
Bacteria;Fusobacteria;Fusobacteriia;Fusobacteriales;Leptotrichiaceae;Streptobacillus	0.0507473	1.04899	(0.95, 1.15)	0.314453	1.01475	(0.91, 1.13)	0.788617
Bacteria;Fusobacteria;Fusobacteriia;Fusobacteriales;NA;NA	0.0468185	1.02865	(0.93, 1.13)	0.559132	0.99371	(0.90, 1.10)	0.902094
Bacteria;NA;NA;NA;NA;NA	0.0404267	0.924516	(0.63, 1.36)	0.684314	0.859799	(0.54, 1.37)	0.511918
Bacteria;Proteobacteria;Alphaproteobacteria;Rickettsiales;Mitochondria;NA	0.0658183	1.0233	(0.94, 1.11)	0.573889	0.955804	(0.86, 1.06)	0.365775
Bacteria;Proteobacteria;Betaproteobacteria;Burkholderiales;Burkholderiaceae;Lautropia	0.122344	0.731832	(0.56, 0.95)	0.0201073	0.872678	(0.69, 1.10)	0.24084
Bacteria;Proteobacteria;Betaproteobacteria;Burkholderiales;Burkholderiaceae;Ralstonia	0.026396	0.378569	(0.05, 2.93)	0.340841	0.288449	(0.01, 5.77)	0.404643
Bacteria;Proteobacteria;Betaproteobacteria;Burkholderiales;Comamonadaceae;NA	0.0316204	1.00109	(0.97, 1.04)	0.94853	1.00897	(0.96, 1.05)	0.686178
Bacteria;Proteobacteria;Betaproteobacteria;Burkholderiales;Comamonadaceae;Ottowia	0.0213847	1.00716	(0.98, 1.04)	0.627815	1.01454	(0.97, 1.06)	0.482763
Bacteria;Proteobacteria;Betaproteobacteria;Neisseriales;Neisseriaceae;Eikenella	0.0201088	0.989506	(0.90, 1.09)	0.824513	1.01287	(0.94, 1.09)	0.73249
Bacteria;Proteobacteria;Betaproteobacteria;Neisseriales;Neisseriaceae;Kingella	0.064343	0.767789	(0.47, 1.24)	0.271383	0.91265	(0.69, 1.21)	0.513452
Bacteria;Proteobacteria;Betaproteobacteria;Neisseriales;Neisseriaceae;Neisseria	2.65552	0.788733	(0.63, 0.99)	0.0447221	0.945636	(0.78, 1.15)	0.565491
Bacteria;Proteobacteria;Epsilonproteobacteria;Campylobacterales;Campylobacteraceae;Campylobacter	0.492645	0.769359	(0.61, 0.97)	0.0271793	0.848352	(0.68, 1.06)	0.135267
Bacteria;Proteobacteria;Gammaproteobacteria;Cardiobacteriales;Cardiobacteriaceae;Cardiobacterium	0.0525659	0.707352	(0.47, 1.06)	0.0900794	0.920174	(0.72, 1.18)	0.498944
Bacteria;Proteobacteria;Gammaproteobacteria;Enterobacteriales;Enterobacteriaceae;Escherichia/Shigella	0.029872	1.00315	(0.97, 1.03)	0.838682	1.00899	(0.98, 1.04)	0.508215
Bacteria;Proteobacteria;Gammaproteobacteria;Enterobacteriales;Enterobacteriaceae;NA	0.0252328	1.0372	(0.99, 1.08)	0.0908224	1.04199	(1.00, 1.08)	0.0433104
Bacteria;Proteobacteria;Gammaproteobacteria;Pasteurellales;Pasteurellaceae;Actinobacillus	0.460041	0.889994	(0.71, 1.11)	0.298335	0.968126	(0.86, 1.08)	0.566836
Bacteria;Proteobacteria;Gammaproteobacteria;Pasteurellales;Pasteurellaceae;Aggregatibacter	0.47154	0.944557	(0.84, 1.07)	0.34771	0.972434	(0.88, 1.08)	0.586578
Bacteria;Proteobacteria;Gammaproteobacteria;Pasteurellales;Pasteurellaceae;Haemophilus	5.60809	0.706983	(0.56, 0.89)	0.0051219	0.862097	(0.70, 1.06)	0.14733
Bacteria;Proteobacteria;Gammaproteobacteria;Pasteurellales;Pasteurellaceae;Mannheimia	0.139473	0.925281	(0.76, 1.12)	0.422563	1.00788	(0.87, 1.17)	0.917256
Bacteria;Proteobacteria;Gammaproteobacteria;Pasteurellales;Pasteurellaceae;NA	0.0949934	0.987689	(0.90, 1.09)	0.794366	0.971217	(0.88, 1.07)	0.534563
Bacteria;Proteobacteria;Gammaproteobacteria;Pseudomonadales;Moraxellaceae;Acinetobacter	0.0288959	1.04409	(1.01, 1.08)	0.0123634	1.01103	(0.98, 1.04)	0.498657
Bacteria;Proteobacteria;Gammaproteobacteria;Pseudomonadales;Moraxellaceae;Moraxella	0.0159301	1.04002	(0.98, 1.11)	0.20326	1.03145	(0.96, 1.11)	0.38748
Bacteria;Proteobacteria;Gammaproteobacteria;Pseudomonadales;Pseudomonadaceae;Pseudomonas	0.035704	0.981048	(0.90, 1.07)	0.652772	0.992807	(0.95, 1.04)	0.7444
Bacteria;Proteobacteria;Gammaproteobacteria;Xanthomonadales;Xanthomonadaceae;Stenotrophomonas	0.0137322	0.999015	(0.95, 1.05)	0.967447	1.005	(0.95, 1.06)	0.858148
Bacteria;Saccharibacteria;NA;NA;NA;NA	0.0393171	0.885216	(0.71, 1.10)	0.260088	0.929881	(0.78, 1.11)	0.419091
Bacteria;Spirochaetae;Spirochaetes;Spirochaetales;Spirochaetaceae;Treponema_2	0.384091	1.02577	(0.93, 1.13)	0.605516	0.928912	(0.80, 1.08)	0.333554
Bacteria;Synergistetes;Synergistia;Synergistales;Synergistaceae;Fretibacterium	0.0538691	1.00597	(0.90, 1.12)	0.909911	0.904848	(0.77, 1.06)	0.214025
Bacteria;Tenericutes;Mollicutes;Acholeplasmatales;Acholeplasmataceae;Acholeplasma	0.0192872	0.870082	(0.70, 1.09)	0.21407	0.809597	(0.62, 1.06)	0.11511
Bacteria;Tenericutes;Mollicutes;Mollicutes_RF9;NA;NA	0.0177118	0.698448	(0.46, 1.07)	0.0946747	0.794099	(0.51, 1.24)	0.297655
Bacteria;Tenericutes;Mollicutes;Mycoplasmatales;Mycoplasmataceae;Mycoplasma	0.0586468	1.05261	(0.95, 1.16)	0.308036	0.973819	(0.85, 1.11)	0.683134
HR estimates change of 1 standard deviation in the relative abundance
Restricted to genera with weighted relative abundance > 0.01%
Model 1 includes adjustment for age, age splines, sex, and self-reported race and ethnicity as categorized by NHANES
Model 2 includes adjustment for all factors in model 1 plus education, marital status, poverty, body mass index category, detailed smoking history, alcohol consumption, periodontal disease/edentulism, diabetes, hypertension, and use of antibiotics, anti-lipidemic drugs, inhaled respiratory drugs, and drugs for treatment of gastroesophageal reflux disease
With 103 genera, the Bonferroni adjusted p-value is 0.05/103 = 0.0005

## Sheet: Supplemental Table 4
Supplemental Table 4. Adjusted associations of genus-level centered log-ratio (CLR) transformed abundance and all-cause mortality within individuals aged 20-69 in NHANES, 2009-2012
		Model 1			Model 2
Taxonomy	Weighted average CLR-transformed abundance	HR	(95% CI)	p-value	HR	(95% CI)	p-value
Bacteria;Actinobacteria;Actinobacteria;Actinomycetales;Actinomycetaceae;Actinomyces	13.5198	0.936403	(0.85, 1.04)	0.198862	1.00007	(0.90, 1.11)	1
Bacteria;Actinobacteria;Actinobacteria;Actinomycetales;Actinomycetaceae;NA	6.1024	0.831416	(0.70, 0.99)	0.0337129	1.01034	(0.84, 1.22)	0.910746
Bacteria;Actinobacteria;Actinobacteria;Bifidobacteriales;Bifidobacteriaceae;Alloscardovia	3.30067	1.00364	(0.87, 1.15)	0.958168	1.00511	(0.89, 1.14)	0.935462
Bacteria;Actinobacteria;Actinobacteria;Bifidobacteriales;Bifidobacteriaceae;Bifidobacterium	5.13269	1.3177	(1.11, 1.56)	0.00238607	1.14152	(0.98, 1.33)	0.0901169
Bacteria;Actinobacteria;Actinobacteria;Bifidobacteriales;Bifidobacteriaceae;Parascardovia	1.56495	1.15539	(1.00, 1.33)	0.0435485	1.06462	(0.93, 1.21)	0.337645
Bacteria;Actinobacteria;Actinobacteria;Bifidobacteriales;Bifidobacteriaceae;Scardovia	6.46316	0.950089	(0.85, 1.06)	0.337479	0.979461	(0.87, 1.10)	0.723004
Bacteria;Actinobacteria;Actinobacteria;Corynebacteriales;Corynebacteriaceae;Corynebacterium	11.1184	0.779624	(0.71, 0.86)	< 0.0001	0.891996	(0.79, 1.00)	0.0590893
Bacteria;Actinobacteria;Actinobacteria;Corynebacteriales;Mycobacteriaceae;Mycobacterium	-0.190388	0.899827	(0.79, 1.02)	0.0927846	0.883425	(0.80, 0.98)	0.0203996
Bacteria;Actinobacteria;Actinobacteria;Frankiales;Sporichthyaceae;NA	-0.572186	1.01626	(0.99, 1.05)	0.266663	1.02123	(0.97, 1.07)	0.410731
Bacteria;Actinobacteria;Actinobacteria;Micrococcales;Micrococcaceae;Rothia	14.992	0.961981	(0.85, 1.09)	0.539397	0.971094	(0.88, 1.08)	0.565442
Bacteria;Actinobacteria;Coriobacteriia;Coriobacteriales;Coriobacteriaceae;Atopobium	11.6906	0.87312	(0.74, 1.02)	0.0927705	0.904393	(0.79, 1.04)	0.141706
Bacteria;Actinobacteria;Coriobacteriia;Coriobacteriales;Coriobacteriaceae;Cryptobacterium	2.90007	1.08157	(0.95, 1.23)	0.235635	1.01701	(0.91, 1.14)	0.761479
Bacteria;Actinobacteria;Coriobacteriia;Coriobacteriales;Coriobacteriaceae;Olsenella	2.42645	1.0336	(0.92, 1.16)	0.576308	0.98803	(0.90, 1.09)	0.797322
Bacteria;Bacteroidetes;Bacteroidia;Bacteroidales;Bacteroidaceae;Bacteroides	3.17259	0.901945	(0.81, 1.01)	0.0735524	0.86402	(0.79, 0.94)	0.00187907
Bacteria;Bacteroidetes;Bacteroidia;Bacteroidales;NA;NA	3.61063	1.09226	(0.93, 1.28)	0.271659	0.990668	(0.84, 1.17)	0.911194
Bacteria;Bacteroidetes;Bacteroidia;Bacteroidales;Porphyromonadaceae;NA	7.51649	0.86864	(0.75, 1.00)	0.0557752	0.95543	(0.82, 1.11)	0.543317
Bacteria;Bacteroidetes;Bacteroidia;Bacteroidales;Porphyromonadaceae;Porphyromonas	12.3519	0.85704	(0.77, 0.96)	0.0067674	0.932475	(0.84, 1.03)	0.176784
Bacteria;Bacteroidetes;Bacteroidia;Bacteroidales;Porphyromonadaceae;Tannerella	7.94903	0.868903	(0.76, 0.99)	0.0387222	0.933517	(0.80, 1.10)	0.389424
Bacteria;Bacteroidetes;Bacteroidia;Bacteroidales;Prevotellaceae;Alloprevotella	12.7696	0.821921	(0.74, 0.91)	0.000738937	0.910792	(0.82, 1.01)	0.0714411
Bacteria;Bacteroidetes;Bacteroidia;Bacteroidales;Prevotellaceae;NA	3.21364	0.997295	(0.84, 1.18)	0.973859	0.902781	(0.77, 1.06)	0.204036
Bacteria;Bacteroidetes;Bacteroidia;Bacteroidales;Prevotellaceae;Prevotella	13.2493	0.862468	(0.78, 0.95)	0.00432369	0.99564	(0.90, 1.11)	0.933224
Bacteria;Bacteroidetes;Bacteroidia;Bacteroidales;Prevotellaceae;Prevotella_2	9.0967	0.847095	(0.76, 0.94)	0.00319044	1.00815	(0.90, 1.13)	0.885104
Bacteria;Bacteroidetes;Bacteroidia;Bacteroidales;Prevotellaceae;Prevotella_6	10.988	0.822813	(0.73, 0.93)	0.00213917	0.913532	(0.81, 1.03)	0.131466
Bacteria;Bacteroidetes;Bacteroidia;Bacteroidales;Prevotellaceae;Prevotella_7	14.5829	0.852803	(0.78, 0.94)	0.00181996	0.941541	(0.85, 1.04)	0.217869
Bacteria;Bacteroidetes;Flavobacteriia;Flavobacteriales;Flavobacteriaceae;Bergeyella	10.5777	0.798167	(0.74, 0.86)	< 0.0001	0.933454	(0.88, 0.99)	0.0332082
Bacteria;Bacteroidetes;Flavobacteriia;Flavobacteriales;Flavobacteriaceae;Capnocytophaga	10.6329	0.761022	(0.70, 0.83)	< 0.0001	0.896474	(0.82, 0.98)	0.0207956
Bacteria;Bacteroidetes;Flavobacteriia;Flavobacteriales;Flavobacteriaceae;Cloacibacterium	1.05241	0.967732	(0.81, 1.15)	0.705119	0.990195	(0.84, 1.17)	0.906033
Bacteria;Bacteroidetes;NA;NA;NA;NA	2.38432	1.07281	(0.87, 1.32)	0.490498	0.991643	(0.79, 1.24)	0.93933
Bacteria;Bacteroidetes;Sphingobacteriia;Sphingobacteriales;WCHB1-69;NA	2.72828	1.01601	(0.88, 1.18)	0.825955	1.00232	(0.87, 1.16)	0.974547
Bacteria;Candidate_division_SR1;NA;NA;NA;NA	5.97903	0.942553	(0.79, 1.12)	0.48568	1.01158	(0.85, 1.21)	0.895409
Bacteria;Cyanobacteria;Chloroplast;NA;NA;NA	3.48559	1.02342	(0.89, 1.18)	0.743725	0.98858	(0.87, 1.12)	0.855619
Bacteria;Firmicutes;Bacilli;Bacillales;Family_XI;Gemella	13.9248	0.851127	(0.78, 0.93)	0.000621483	0.924406	(0.85, 1.00)	0.0523752
Bacteria;Firmicutes;Bacilli;Bacillales;Staphylococcaceae;Staphylococcus	1.35702	1.0747	(0.90, 1.29)	0.42558	0.993524	(0.84, 1.18)	0.939237
Bacteria;Firmicutes;Bacilli;Lactobacillales;Aerococcaceae;Abiotrophia	7.45182	0.848061	(0.74, 0.98)	0.0247398	0.955595	(0.83, 1.10)	0.504136
Bacteria;Firmicutes;Bacilli;Lactobacillales;Carnobacteriaceae;Granulicatella	13.4391	0.93156	(0.83, 1.04)	0.216099	0.994998	(0.89, 1.11)	0.928955
Bacteria;Firmicutes;Bacilli;Lactobacillales;Enterococcaceae;NA	-0.486252	1.04072	(0.93, 1.17)	0.484664	1.03391	(0.91, 1.17)	0.582768
Bacteria;Firmicutes;Bacilli;Lactobacillales;Lactobacillaceae;Lactobacillus	5.31006	1.40747	(1.22, 1.63)	< 0.0001	1.12535	(0.99, 1.28)	0.0673154
Bacteria;Firmicutes;Bacilli;Lactobacillales;Streptococcaceae;Streptococcus	16.1903	1.01735	(0.86, 1.20)	0.831684	1.02033	(0.84, 1.24)	0.832795
Bacteria;Firmicutes;Clostridia;Clostridiales;Defluviitaleaceae;Defluviitaleaceae_UCG-011	2.71844	1.10254	(0.97, 1.25)	0.12476	1.03616	(0.89, 1.20)	0.633338
Bacteria;Firmicutes;Clostridia;Clostridiales;Family_XI;Parvimonas	10.837	0.916804	(0.81, 1.03)	0.151965	1.02255	(0.90, 1.16)	0.721618
Bacteria;Firmicutes;Clostridia;Clostridiales;Family_XIII;Incertae_Sedis	2.62403	1.17017	(0.99, 1.38)	0.0643907	1.05048	(0.89, 1.25)	0.561946
Bacteria;Firmicutes;Clostridia;Clostridiales;Family_XIII;Mogibacterium	10.5155	0.824524	(0.73, 0.93)	0.00181111	0.94324	(0.84, 1.06)	0.328215
Bacteria;Firmicutes;Clostridia;Clostridiales;Family_XIII;NA	3.37316	0.957166	(0.80, 1.14)	0.619861	0.911617	(0.76, 1.09)	0.307436
Bacteria;Firmicutes;Clostridia;Clostridiales;Family_XIII;[Eubacterium]_brachy_group	7.7569	0.939998	(0.80, 1.10)	0.424737	1.0034	(0.86, 1.18)	0.965836
Bacteria;Firmicutes;Clostridia;Clostridiales;Family_XIII;[Eubacterium]_nodatum_group	9.38467	0.888257	(0.77, 1.02)	0.0922257	1.02979	(0.89, 1.19)	0.685983
Bacteria;Firmicutes;Clostridia;Clostridiales;Lachnospiraceae;Butyrivibrio_2	4.10514	0.840176	(0.73, 0.97)	0.0176998	0.969493	(0.84, 1.11)	0.651353
Bacteria;Firmicutes;Clostridia;Clostridiales;Lachnospiraceae;Catonella	8.49151	0.881723	(0.75, 1.03)	0.119062	1.03922	(0.89, 1.21)	0.61608
Bacteria;Firmicutes;Clostridia;Clostridiales;Lachnospiraceae;Johnsonella	3.17506	0.910106	(0.78, 1.06)	0.209829	0.965899	(0.81, 1.15)	0.684924
Bacteria;Firmicutes;Clostridia;Clostridiales;Lachnospiraceae;Lachnoanaerobaculum	10.3378	0.835842	(0.74, 0.94)	0.00387759	0.935371	(0.84, 1.05)	0.232703
Bacteria;Firmicutes;Clostridia;Clostridiales;Lachnospiraceae;NA	7.62294	0.815225	(0.69, 0.97)	0.0206795	0.889294	(0.77, 1.03)	0.117592
Bacteria;Firmicutes;Clostridia;Clostridiales;Lachnospiraceae;Oribacterium	10.8897	0.839554	(0.75, 0.94)	0.00358921	0.947511	(0.84, 1.07)	0.364275
Bacteria;Firmicutes;Clostridia;Clostridiales;Lachnospiraceae;Shuttleworthia	3.42279	0.98318	(0.86, 1.13)	0.801026	0.978082	(0.86, 1.11)	0.722144
Bacteria;Firmicutes;Clostridia;Clostridiales;Lachnospiraceae;Stomatobaculum	10.4329	0.836006	(0.74, 0.95)	0.00584513	0.923567	(0.82, 1.04)	0.172857
Bacteria;Firmicutes;Clostridia;Clostridiales;Peptococcaceae;Peptococcus	5.97837	0.935814	(0.79, 1.11)	0.424936	0.985584	(0.84, 1.15)	0.853352
Bacteria;Firmicutes;Clostridia;Clostridiales;Peptostreptococcaceae;Filifactor	5.32399	0.992794	(0.85, 1.15)	0.92231	0.90166	(0.78, 1.04)	0.157351
Bacteria;Firmicutes;Clostridia;Clostridiales;Peptostreptococcaceae;Peptoclostridium	4.63796	0.863901	(0.75, 0.99)	0.040461	0.861259	(0.74, 1.00)	0.0497259
Bacteria;Firmicutes;Clostridia;Clostridiales;Peptostreptococcaceae;Peptostreptococcus	9.50282	0.834705	(0.71, 0.98)	0.0317334	0.929054	(0.79, 1.09)	0.359115
Bacteria;Firmicutes;Clostridia;Clostridiales;Ruminococcaceae;Faecalibacterium	0.318855	0.953943	(0.86, 1.05)	0.344061	0.965508	(0.87, 1.07)	0.495789
Bacteria;Firmicutes;Clostridia;Clostridiales;Ruminococcaceae;Ruminococcaceae_UCG-014	8.96027	0.855548	(0.77, 0.95)	0.00422518	0.976833	(0.87, 1.09)	0.675383
Bacteria;Firmicutes;Erysipelotrichia;Erysipelotrichales;Erysipelotrichaceae;Bulleidia	3.79531	1.11161	(0.95, 1.30)	0.169349	1.02416	(0.87, 1.20)	0.761176
Bacteria;Firmicutes;Erysipelotrichia;Erysipelotrichales;Erysipelotrichaceae;Eggerthia	1.81084	1.10217	(0.97, 1.25)	0.131763	1.08181	(0.93, 1.26)	0.291018
Bacteria;Firmicutes;Erysipelotrichia;Erysipelotrichales;Erysipelotrichaceae;Solobacterium	10.7103	0.826842	(0.74, 0.92)	0.00124383	0.934961	(0.84, 1.04)	0.187832
Bacteria;Firmicutes;Negativicutes;Selenomonadales;Veillonellaceae;Anaeroglobus	5.94517	0.919672	(0.78, 1.08)	0.295404	0.9126	(0.77, 1.08)	0.279806
Bacteria;Firmicutes;Negativicutes;Selenomonadales;Veillonellaceae;Dialister	9.63631	0.883315	(0.77, 1.02)	0.0791921	0.979439	(0.84, 1.14)	0.787335
Bacteria;Firmicutes;Negativicutes;Selenomonadales;Veillonellaceae;Megasphaera	10.9242	0.824303	(0.71, 0.95)	0.0111735	0.908873	(0.79, 1.04)	0.157911
Bacteria;Firmicutes;Negativicutes;Selenomonadales;Veillonellaceae;NA	3.45195	1.06415	(0.91, 1.25)	0.433786	0.979753	(0.85, 1.13)	0.767182
Bacteria;Firmicutes;Negativicutes;Selenomonadales;Veillonellaceae;Selenomonas	6.80683	0.95257	(0.81, 1.12)	0.535195	1.04955	(0.90, 1.23)	0.538552
Bacteria;Firmicutes;Negativicutes;Selenomonadales;Veillonellaceae;Selenomonas_3	9.39992	0.793368	(0.71, 0.89)	0.000192274	0.908399	(0.81, 1.02)	0.0917381
Bacteria;Firmicutes;Negativicutes;Selenomonadales;Veillonellaceae;Selenomonas_4	2.81334	1.08477	(0.95, 1.23)	0.207708	1.0388	(0.91, 1.18)	0.5475
Bacteria;Firmicutes;Negativicutes;Selenomonadales;Veillonellaceae;Veillonella	14.4671	0.965358	(0.88, 1.06)	0.46361	0.997404	(0.90, 1.10)	0.958363
Bacteria;Fusobacteria;Fusobacteriia;Fusobacteriales;Fusobacteriaceae;Fusobacterium	13.3765	0.85945	(0.79, 0.93)	0.000455898	0.958178	(0.87, 1.05)	0.366803
Bacteria;Fusobacteria;Fusobacteriia;Fusobacteriales;Leptotrichiaceae;Leptotrichia	12.8786	0.820385	(0.76, 0.88)	< 0.0001	0.942414	(0.86, 1.03)	0.181288
Bacteria;Fusobacteria;Fusobacteriia;Fusobacteriales;Leptotrichiaceae;NA	1.48202	1.07171	(0.94, 1.22)	0.290736	0.999686	(0.86, 1.16)	0.996566
Bacteria;Fusobacteria;Fusobacteriia;Fusobacteriales;Leptotrichiaceae;Streptobacillus	1.72624	1.06888	(0.97, 1.18)	0.165357	0.997084	(0.89, 1.12)	0.958163
Bacteria;Fusobacteria;Fusobacteriia;Fusobacteriales;NA;NA	1.039	1.11151	(0.99, 1.25)	0.0751599	1.06622	(0.95, 1.20)	0.283704
Bacteria;NA;NA;NA;NA;NA	3.32516	0.9722	(0.85, 1.11)	0.662399	0.92963	(0.82, 1.06)	0.266011
Bacteria;Proteobacteria;Alphaproteobacteria;Rickettsiales;Mitochondria;NA	2.41483	0.986883	(0.83, 1.17)	0.875187	0.966921	(0.84, 1.11)	0.617824
Bacteria;Proteobacteria;Betaproteobacteria;Burkholderiales;Burkholderiaceae;Lautropia	7.24537	0.776775	(0.68, 0.89)	0.000666011	0.890029	(0.77, 1.03)	0.117595
Bacteria;Proteobacteria;Betaproteobacteria;Burkholderiales;Burkholderiaceae;Ralstonia	1.42387	1.04135	(0.94, 1.15)	0.4234	1.02199	(0.95, 1.10)	0.559994
Bacteria;Proteobacteria;Betaproteobacteria;Burkholderiales;Comamonadaceae;NA	1.53815	0.959904	(0.86, 1.07)	0.43524	0.95515	(0.87, 1.05)	0.33429
Bacteria;Proteobacteria;Betaproteobacteria;Burkholderiales;Comamonadaceae;Ottowia	0.92388	0.900126	(0.79, 1.03)	0.110589	0.894479	(0.79, 1.01)	0.0701014
Bacteria;Proteobacteria;Betaproteobacteria;Neisseriales;Neisseriaceae;Eikenella	2.49076	1.00521	(0.89, 1.13)	0.92993	1.07517	(0.96, 1.20)	0.183635
Bacteria;Proteobacteria;Betaproteobacteria;Neisseriales;Neisseriaceae;Kingella	7.19587	0.774372	(0.69, 0.87)	0.000131536	0.903874	(0.80, 1.02)	0.0945834
Bacteria;Proteobacteria;Betaproteobacteria;Neisseriales;Neisseriaceae;Neisseria	12.2495	0.814197	(0.74, 0.90)	0.000141608	0.954981	(0.87, 1.05)	0.349467
Bacteria;Proteobacteria;Epsilonproteobacteria;Campylobacterales;Campylobacteraceae;Campylobacter	11.6298	0.904283	(0.83, 0.99)	0.0228019	1.02618	(0.93, 1.13)	0.581764
Bacteria;Proteobacteria;Gammaproteobacteria;Cardiobacteriales;Cardiobacteriaceae;Cardiobacterium	6.93133	0.76251	(0.67, 0.87)	0.000212569	0.94859	(0.82, 1.10)	0.463081
Bacteria;Proteobacteria;Gammaproteobacteria;Enterobacteriales;Enterobacteriaceae;Escherichia/Shigella	0.970521	0.989213	(0.88, 1.12)	0.856001	0.96081	(0.86, 1.07)	0.450906
Bacteria;Proteobacteria;Gammaproteobacteria;Enterobacteriales;Enterobacteriaceae;NA	1.18831	0.99743	(0.88, 1.13)	0.966628	0.964225	(0.85, 1.10)	0.571185
Bacteria;Proteobacteria;Gammaproteobacteria;Pasteurellales;Pasteurellaceae;Actinobacillus	7.20205	0.838601	(0.70, 1.00)	0.0540562	0.975403	(0.82, 1.16)	0.77189
Bacteria;Proteobacteria;Gammaproteobacteria;Pasteurellales;Pasteurellaceae;Aggregatibacter	7.79795	0.8095	(0.72, 0.91)	0.000977204	0.90785	(0.81, 1.02)	0.105757
Bacteria;Proteobacteria;Gammaproteobacteria;Pasteurellales;Pasteurellaceae;Haemophilus	13.9183	0.805163	(0.75, 0.86)	< 0.0001	0.910039	(0.86, 0.97)	0.00367274
Bacteria;Proteobacteria;Gammaproteobacteria;Pasteurellales;Pasteurellaceae;Mannheimia	2.79091	0.878822	(0.72, 1.07)	0.185489	1.02415	(0.84, 1.25)	0.809668
Bacteria;Proteobacteria;Gammaproteobacteria;Pasteurellales;Pasteurellaceae;NA	1.46439	0.960661	(0.86, 1.07)	0.445661	0.96301	(0.85, 1.09)	0.552991
Bacteria;Proteobacteria;Gammaproteobacteria;Pseudomonadales;Moraxellaceae;Acinetobacter	1.2669	1.09916	(0.97, 1.25)	0.143126	1.06984	(0.96, 1.20)	0.228836
Bacteria;Proteobacteria;Gammaproteobacteria;Pseudomonadales;Moraxellaceae;Moraxella	0.837338	0.971804	(0.84, 1.13)	0.70139	0.933361	(0.81, 1.08)	0.345196
Bacteria;Proteobacteria;Gammaproteobacteria;Pseudomonadales;Pseudomonadaceae;Pseudomonas	1.30336	1.02157	(0.84, 1.25)	0.830003	0.99285	(0.84, 1.18)	0.932502
Bacteria;Proteobacteria;Gammaproteobacteria;Xanthomonadales;Xanthomonadaceae;Stenotrophomonas	0.616719	0.865838	(0.78, 0.96)	0.0102796	0.868976	(0.77, 0.98)	0.0213232
Bacteria;Saccharibacteria;NA;NA;NA;NA	7.26234	0.865292	(0.72, 1.05)	0.128817	0.949152	(0.79, 1.13)	0.554959
Bacteria;Spirochaetae;Spirochaetes;Spirochaetales;Spirochaetaceae;Treponema_2	9.07333	0.929674	(0.79, 1.10)	0.385275	0.965373	(0.81, 1.16)	0.695112
Bacteria;Synergistetes;Synergistia;Synergistales;Synergistaceae;Fretibacterium	5.28929	0.970377	(0.82, 1.15)	0.714789	0.920478	(0.76, 1.12)	0.390303
Bacteria;Tenericutes;Mollicutes;Acholeplasmatales;Acholeplasmataceae;Acholeplasma	0.237254	1.01589	(0.86, 1.20)	0.850679	0.953021	(0.80, 1.13)	0.569205
Bacteria;Tenericutes;Mollicutes;Mollicutes_RF9;NA;NA	2.81603	0.939266	(0.84, 1.06)	0.280936	0.998887	(0.89, 1.12)	0.984149
Bacteria;Tenericutes;Mollicutes;Mycoplasmatales;Mycoplasmataceae;Mycoplasma	5.6738	1.03356	(0.87, 1.23)	0.697399	0.981298	(0.81, 1.19)	0.846255
HR estimates change of 1 standard deviation in the CLR-transformed abundance
Restricted to genera with weighted relative abundance > 0.01%
Model 1 includes adjustment for age, age splines, sex, and self-reported race and ethnicity as categorized by NHANES
Model 2 includes adjustment for all factors in model 1 plus education, marital status, poverty, body mass index category, detailed smoking history, alcohol consumption, periodontal disease/edentulism, diabetes, hypertension, and use of antibiotics, anti-lipidemic drugs, inhaled respiratory drugs, and drugs for treatment of gastroesophageal reflux disease
With 103 genera, the Bonferroni adjusted p-value is 0.05/103 = 0.0005

## Sheet: Supplemental Table 5
Supplemental Table 5. Adjusted associations of combined genus-level presence and relative abundance and all-cause mortality within individuals aged 20-69 in NHANES, 2009-2012
	Model 1				Model 2
Taxonomy	HR	95% CI	p-value	p-trend	HR	95% CI	p-value	p-trend
Bacteria;Actinobacteria;Actinobacteria;Actinomycetales;Actinomycetaceae;NA	Ref			0.0851672	Ref			0.847956
	0.769881	(0.50, 1.19)	0.233321		1.11498	(0.75, 1.66)	0.58382
	0.58803	(0.36, 0.97)	0.0391046		0.875445	(0.55, 1.39)	0.565089
	0.726941	(0.45, 1.17)	0.178196		1.1452	(0.67, 1.96)	0.61063
Bacteria;Actinobacteria;Actinobacteria;Bifidobacteriales;Bifidobacteriaceae;Alloscardovia	Ref			0.996027	Ref			0.919153
	0.869639	(0.54, 1.40)	0.552334		0.897542	(0.54, 1.48)	0.663503
	1.10649	(0.73, 1.68)	0.624159		1.06463	(0.72, 1.57)	0.746174
	0.952214	(0.61, 1.49)	0.82417		0.990608	(0.66, 1.49)	0.962577
Bacteria;Actinobacteria;Actinobacteria;Bifidobacteriales;Bifidobacteriaceae;Bifidobacterium	Ref			0.00265674	Ref			0.251291
	1.3459	(0.91, 1.99)	0.132434		1.30774	(0.86, 1.99)	0.20037
	1.59589	(1.11, 2.30)	0.0134685		1.27986	(0.95, 1.73)	0.107187
	1.76204	(1.16, 2.68)	0.0093476		1.18921	(0.82, 1.73)	0.353322
Bacteria;Actinobacteria;Actinobacteria;Bifidobacteriales;Bifidobacteriaceae;Parascardovia	Ref			0.053041	Ref			0.429832
	1.41009	(0.92, 2.17)	0.114653		1.29417	(0.81, 2.06)	0.26802
	0.920477	(0.59, 1.44)	0.707115		0.788898	(0.50, 1.25)	0.302255
	1.84686	(1.12, 3.03)	0.01694		1.34282	(0.87, 2.08)	0.181476
Bacteria;Actinobacteria;Actinobacteria;Bifidobacteriales;Bifidobacteriaceae;Scardovia	Ref			0.853347	Ref			0.923425
	0.73091	(0.53, 1.02)	0.0623988		0.943383	(0.64, 1.39)	0.759424
	0.760078	(0.52, 1.11)	0.148128		0.826194	(0.57, 1.20)	0.309266
	1.04816	(0.80, 1.38)	0.729762		1.04493	(0.79, 1.39)	0.756328
Bacteria;Actinobacteria;Coriobacteriia;Coriobacteriales;Coriobacteriaceae;Cryptobacterium	Ref			0.219735	Ref			0.740603
	1.13458	(0.67, 1.91)	0.62453		1.20843	(0.78, 1.88)	0.387247
	1.10625	(0.70, 1.76)	0.659318		1.06595	(0.69, 1.64)	0.76369
	1.20687	(0.90, 1.62)	0.198452		0.910382	(0.67, 1.24)	0.541777
Bacteria;Actinobacteria;Coriobacteriia;Coriobacteriales;Coriobacteriaceae;Olsenella	Ref			0.221447	Ref			0.875582
	0.662165	(0.35, 1.24)	0.188836		0.701065	(0.41, 1.19)	0.182293
	1.31723	(0.81, 2.14)	0.257934		1.22175	(0.77, 1.94)	0.387019
	1.17225	(0.81, 1.69)	0.381304		0.946684	(0.67, 1.34)	0.75019
Bacteria;Bacteroidetes;Bacteroidia;Bacteroidales;Bacteroidaceae;Bacteroides	Ref			0.00886718	Ref			0.00011509
	0.997404	(0.65, 1.53)	0.990275		0.968278	(0.68, 1.38)	0.853046
	0.794107	(0.51, 1.24)	0.30298		0.761347	(0.49, 1.17)	0.209851
	0.64231	(0.47, 0.88)	0.00660844		0.540605	(0.40, 0.74)	0.000322515
Bacteria;Bacteroidetes;Bacteroidia;Bacteroidales;NA;NA	Ref			0.107942	Ref			0.851321
	0.804841	(0.52, 1.25)	0.326973		0.797036	(0.53, 1.21)	0.274407
	1.15456	(0.72, 1.86)	0.542947		0.919358	(0.59, 1.43)	0.703063
	1.47526	(1.02, 2.13)	0.039465		1.11437	(0.71, 1.74)	0.62614
Bacteria;Bacteroidetes;Bacteroidia;Bacteroidales;Porphyromonadaceae;NA	Ref			0.255436	Ref			0.865253
	0.599905	(0.40, 0.91)	0.0164533		0.806075	(0.54, 1.19)	0.272601
	0.734336	(0.48, 1.12)	0.149806		1.01916	(0.63, 1.66)	0.937491
	0.749683	(0.51, 1.10)	0.137488		0.894186	(0.60, 1.33)	0.569582
Bacteria;Bacteroidetes;Bacteroidia;Bacteroidales;Porphyromonadaceae;Tannerella	Ref			0.16182	Ref			0.55628
	0.667567	(0.44, 1.02)	0.0613854		0.841358	(0.55, 1.29)	0.417616
	0.576658	(0.35, 0.94)	0.0289499		0.745109	(0.44, 1.27)	0.272407
	0.811904	(0.59, 1.11)	0.189391		0.895455	(0.59, 1.35)	0.588762
Bacteria;Bacteroidetes;Bacteroidia;Bacteroidales;Prevotellaceae;NA	Ref			0.656067	Ref			0.446485
	0.621507	(0.36, 1.07)	0.0844593		0.614778	(0.38, 1.01)	0.0530496
	1.02702	(0.69, 1.53)	0.893278		0.836987	(0.56, 1.25)	0.37247
	1.22396	(0.73, 2.06)	0.434707		0.882495	(0.50, 1.55)	0.654055
Bacteria;Bacteroidetes;Bacteroidia;Bacteroidales;Prevotellaceae;Prevotella_2	Ref			0.00149872	Ref			0.14851
	0.775798	(0.55, 1.10)	0.147183		1.30596	(0.91, 1.87)	0.137742
	0.605856	(0.41, 0.91)	0.0159736		0.953622	(0.63, 1.45)	0.820153
	0.495287	(0.33, 0.75)	0.00145649		0.809685	(0.52, 1.27)	0.343599
Bacteria;Bacteroidetes;Bacteroidia;Bacteroidales;Prevotellaceae;Prevotella_6	Ref			0.0149087	Ref			0.212122
	0.571025	(0.40, 0.82)	0.00346994		0.7838	(0.52, 1.18)	0.231481
	0.491285	(0.32, 0.76)	0.00246747		0.688432	(0.40, 1.17)	0.162619
	0.479742	(0.30, 0.76)	0.00249749		0.731194	(0.47, 1.13)	0.155253
Bacteria;Bacteroidetes;Flavobacteriia;Flavobacteriales;Flavobacteriaceae;Bergeyella	Ref			< 0.0001	Ref			0.0257968
	0.575637	(0.37, 0.89)	0.0156984		0.958889	(0.63, 1.46)	0.83939
	0.414389	(0.26, 0.65)	0.000399589		0.76861	(0.52, 1.14)	0.187366
	0.32461	(0.23, 0.45)	< 0.0001		0.686569	(0.49, 0.97)	0.0345984
Bacteria;Bacteroidetes;Flavobacteriia;Flavobacteriales;Flavobacteriaceae;Capnocytophaga	Ref			< 0.0001	Ref			0.0724788
	0.362237	(0.23, 0.58)	< 0.0001		0.64058	(0.40, 1.04)	0.0695999
	0.327686	(0.22, 0.50)	< 0.0001		0.660149	(0.43, 1.02)	0.0622488
	0.278	(0.18, 0.42)	< 0.0001		0.580572	(0.37, 0.92)	0.0211305
Bacteria;Bacteroidetes;Flavobacteriia;Flavobacteriales;Flavobacteriaceae;Cloacibacterium	Ref			0.853218	Ref			0.906056
	0.503965	(0.23, 1.12)	0.0913516		0.553625	(0.23, 1.33)	0.178408
	1.17458	(0.61, 2.26)	0.620912		1.25465	(0.64, 2.48)	0.501847
	0.956139	(0.52, 1.75)	0.880913		1.01723	(0.58, 1.78)	0.950805
Bacteria;Bacteroidetes;NA;NA;NA;NA	Ref			0.370388	Ref			0.936614
	0.823913	(0.48, 1.40)	0.464958		0.781265	(0.45, 1.36)	0.373884
	1.09103	(0.61, 1.95)	0.763073		0.995338	(0.54, 1.82)	0.987547
	1.46903	(0.80, 2.69)	0.205015		1.07555	(0.56, 2.07)	0.822387
Bacteria;Bacteroidetes;Sphingobacteriia;Sphingobacteriales;WCHB1-69;NA	Ref			0.55962	Ref			0.324289
	1.50056	(1.17, 1.93)	0.00244343		1.64784	(1.23, 2.21)	0.00147342
	0.802056	(0.43, 1.48)	0.469017		0.78889	(0.45, 1.39)	0.400859
	0.833629	(0.50, 1.38)	0.470951		0.729399	(0.44, 1.20)	0.20677
Bacteria;Candidate_division_SR1;NA;NA;NA;NA	Ref			0.142738	Ref			0.477877
	1.25144	(0.77, 2.02)	0.349565		1.54125	(0.92, 2.57)	0.0955594
	0.999363	(0.64, 1.57)	1		0.994192	(0.66, 1.51)	0.977455
	0.649386	(0.42, 1.02)	0.0580264		0.817674	(0.50, 1.34)	0.412816
Bacteria;Cyanobacteria;Chloroplast;NA;NA;NA	Ref			0.577398	Ref			0.950023
	0.82192	(0.53, 1.29)	0.378905		0.808909	(0.53, 1.23)	0.313885
	1.20032	(0.78, 1.84)	0.389989		1.19184	(0.79, 1.80)	0.392221
	1.05661	(0.70, 1.58)	0.78401		0.935255	(0.64, 1.36)	0.719164
Bacteria;Firmicutes;Bacilli;Bacillales;Staphylococcaceae;Staphylococcus	Ref			0.388411	Ref			0.836488
	0.948612	(0.52, 1.72)	0.85839		0.992157	(0.51, 1.93)	0.980989
	1.30037	(0.75, 2.26)	0.341055		0.965426	(0.60, 1.55)	0.881228
	1.22801	(0.72, 2.11)	0.444244		0.945085	(0.56, 1.58)	0.825154
Bacteria;Firmicutes;Bacilli;Lactobacillales;Aerococcaceae;Abiotrophia	Ref			0.071897	Ref			0.763924
	0.538518	(0.34, 0.85)	0.00972214		0.678992	(0.46, 1.00)	0.0487597
	0.898773	(0.62, 1.31)	0.570612		1.17039	(0.76, 1.80)	0.460195
	0.599322	(0.41, 0.89)	0.0116712		0.808658	(0.55, 1.19)	0.269834
Bacteria;Firmicutes;Bacilli;Lactobacillales;Lactobacillaceae;Lactobacillus	Ref			< 0.0001	Ref			0.0927971
	1.06102	(0.69, 1.63)	0.780534		1.02356	(0.68, 1.55)	0.909173
	1.59161	(1.06, 2.38)	0.0251723		1.23961	(0.84, 1.84)	0.273668
	2.35266	(1.71, 3.24)	< 0.0001		1.25989	(0.95, 1.68)	0.11105
Bacteria;Firmicutes;Clostridia;Clostridiales;Defluviitaleaceae;Defluviitaleaceae_UCG-011	Ref			0.150071	Ref			0.702187
	1.21193	(0.78, 1.87)	0.376397		1.10861	(0.69, 1.79)	0.665563
	1.21056	(0.78, 1.87)	0.378371		1.11428	(0.73, 1.69)	0.602829
	1.26018	(0.85, 1.86)	0.238449		1.04369	(0.65, 1.66)	0.853261
Bacteria;Firmicutes;Clostridia;Clostridiales;Family_XI;Parvimonas	Ref			0.476864	Ref			0.80959
	0.636308	(0.39, 1.03)	0.0656068		1.16465	(0.73, 1.86)	0.512746
	0.67576	(0.41, 1.11)	0.115783		1.23159	(0.70, 2.16)	0.454324
	0.670827	(0.41, 1.09)	0.104545		1.02729	(0.60, 1.77)	0.920424
Bacteria;Firmicutes;Clostridia;Clostridiales;Family_XIII;Incertae_Sedis	Ref			0.0254036	Ref			0.35083
	0.747805	(0.44, 1.28)	0.279515		0.678403	(0.41, 1.12)	0.12557
	1.83209	(1.13, 2.98)	0.0165191		1.44463	(0.89, 2.35)	0.134564
	1.58739	(0.94, 2.68)	0.0807685		1.19507	(0.67, 2.14)	0.538089
Bacteria;Firmicutes;Clostridia;Clostridiales;Family_XIII;Mogibacterium	Ref			0.0846629	Ref			0.835961
	0.466914	(0.30, 0.72)	0.00117175		0.753959	(0.46, 1.24)	0.257174
	0.40711	(0.29, 0.57)	< 0.0001		0.737434	(0.49, 1.11)	0.138747
	0.447177	(0.27, 0.75)	0.00349722		0.814878	(0.47, 1.42)	0.458432
Bacteria;Firmicutes;Clostridia;Clostridiales;Family_XIII;NA	Ref			0.836694	Ref			0.652328
	0.52491	(0.29, 0.94)	0.0303028		0.555272	(0.34, 0.90)	0.0192582
	1.01643	(0.64, 1.60)	0.942466		0.964043	(0.62, 1.51)	0.86928
	1.15197	(0.71, 1.86)	0.553379		0.904825	(0.53, 1.55)	0.70639
Bacteria;Firmicutes;Clostridia;Clostridiales;Family_XIII;[Eubacterium]_brachy_group	Ref			0.856034	Ref			0.723601
	0.74055	(0.49, 1.11)	0.14005		1.00684	(0.69, 1.47)	0.97083
	0.659982	(0.43, 1.02)	0.0632567		0.818993	(0.52, 1.30)	0.384932
	1.11798	(0.77, 1.61)	0.540582		1.14877	(0.76, 1.75)	0.506039
Bacteria;Firmicutes;Clostridia;Clostridiales;Family_XIII;[Eubacterium]_nodatum_group	Ref			0.0803468	Ref			0.886549
	0.822331	(0.54, 1.26)	0.353897		1.15115	(0.75, 1.77)	0.510577
	0.773846	(0.53, 1.13)	0.177191		1.19497	(0.78, 1.83)	0.400321
	0.649748	(0.39, 1.09)	0.0992202		1.05065	(0.64, 1.71)	0.838245
Bacteria;Firmicutes;Clostridia;Clostridiales;Lachnospiraceae;Butyrivibrio_2	Ref			0.0184749	Ref			0.576899
	0.696416	(0.45, 1.08)	0.100825		0.840962	(0.55, 1.29)	0.419909
	0.943554	(0.63, 1.41)	0.7704		1.24453	(0.85, 1.82)	0.249465
	0.507598	(0.28, 0.91)	0.0246434		0.744922	(0.43, 1.29)	0.283791
Bacteria;Firmicutes;Clostridia;Clostridiales;Lachnospiraceae;Catonella	Ref			0.23227	Ref			0.820094
	0.744142	(0.49, 1.13)	0.162377		1.12008	(0.74, 1.68)	0.575716
	0.782171	(0.49, 1.24)	0.287675		1.33372	(0.86, 2.07)	0.190231
	0.674793	(0.40, 1.14)	0.134775		1.02391	(0.60, 1.76)	0.92948
Bacteria;Firmicutes;Clostridia;Clostridiales;Lachnospiraceae;Johnsonella	Ref			0.0614492	Ref			0.280561
	1.10779	(0.67, 1.83)	0.682172		1.30468	(0.77, 2.21)	0.310756
	0.738163	(0.53, 1.04)	0.0788113		0.778273	(0.54, 1.13)	0.178794
	0.663213	(0.41, 1.07)	0.0928148		0.776413	(0.46, 1.31)	0.331806
Bacteria;Firmicutes;Clostridia;Clostridiales;Lachnospiraceae;Lachnoanaerobaculum	Ref			0.0710515	Ref			0.492699
	0.57136	(0.37, 0.88)	0.0134533		0.789788	(0.48, 1.31)	0.351397
	0.425073	(0.28, 0.64)	0.000185515		0.668086	(0.42, 1.06)	0.0829842
	0.533832	(0.33, 0.86)	0.0117135		0.805675	(0.51, 1.27)	0.337688
Bacteria;Firmicutes;Clostridia;Clostridiales;Lachnospiraceae;NA	Ref			0.0184027	Ref			0.107582
	0.890261	(0.65, 1.22)	0.4544		0.90612	(0.67, 1.23)	0.516404
	0.43396	(0.28, 0.68)	0.000732243		0.532426	(0.35, 0.81)	0.00447624
	0.584123	(0.34, 1.02)	0.0573421		0.756821	(0.47, 1.23)	0.250603
Bacteria;Firmicutes;Clostridia;Clostridiales;Lachnospiraceae;Oribacterium	Ref			0.059983	Ref			0.673771
	0.571607	(0.39, 0.84)	0.00588857		0.779177	(0.49, 1.25)	0.289288
	0.457817	(0.30, 0.71)	0.000889692		0.789887	(0.49, 1.27)	0.31736
	0.46706	(0.29, 0.76)	0.00320534		0.780313	(0.46, 1.34)	0.355714
Bacteria;Firmicutes;Clostridia;Clostridiales;Lachnospiraceae;Shuttleworthia	Ref			0.847709	Ref			0.905826
	0.936044	(0.59, 1.48)	0.771724		1.02649	(0.67, 1.58)	0.902311
	0.675823	(0.42, 1.09)	0.107574		0.655182	(0.42, 1.03)	0.0678615
	1.24682	(0.90, 1.73)	0.180846		1.16491	(0.83, 1.63)	0.358773
Bacteria;Firmicutes;Clostridia;Clostridiales;Lachnospiraceae;Stomatobaculum	Ref			0.0650891	Ref			0.220556
	0.533976	(0.35, 0.82)	0.00556191		0.747513	(0.47, 1.18)	0.20772
	0.387991	(0.25, 0.60)	0.000100119		0.615553	(0.38, 0.99)	0.0444201
	0.489317	(0.29, 0.82)	0.00790055		0.69358	(0.42, 1.14)	0.14217
Bacteria;Firmicutes;Clostridia;Clostridiales;Peptococcaceae;Peptococcus	Ref			0.461892	Ref			0.787855
	0.863752	(0.55, 1.35)	0.510326		0.974797	(0.63, 1.51)	0.906063
	0.765965	(0.50, 1.17)	0.21351		0.924005	(0.63, 1.36)	0.678333
	0.927885	(0.62, 1.39)	0.708894		0.964038	(0.63, 1.47)	0.860084
Bacteria;Firmicutes;Clostridia;Clostridiales;Peptostreptococcaceae;Filifactor	Ref			0.547195	Ref			0.513004
	0.538075	(0.34, 0.86)	0.0104873		0.542365	(0.33, 0.89)	0.0179926
	1.12078	(0.70, 1.80)	0.626941		0.927329	(0.58, 1.48)	0.744768
	1.12246	(0.75, 1.68)	0.563458		0.889772	(0.57, 1.39)	0.596759
Bacteria;Firmicutes;Clostridia;Clostridiales;Peptostreptococcaceae;Peptoclostridium	Ref			0.00708774	Ref			0.013327
	0.802973	(0.47, 1.38)	0.416336		0.862481	(0.53, 1.40)	0.538074
	0.707126	(0.47, 1.05)	0.0857154		0.695741	(0.45, 1.08)	0.100816
	0.722959	(0.50, 1.04)	0.0754482		0.684964	(0.47, 1.00)	0.0483515
Bacteria;Firmicutes;Clostridia;Clostridiales;Peptostreptococcaceae;Peptostreptococcus	Ref			0.0462429	Ref			0.388712
	0.68351	(0.44, 1.07)	0.0951508		0.866555	(0.57, 1.33)	0.497417
	0.610032	(0.36, 1.05)	0.070771		0.811865	(0.48, 1.38)	0.429868
	0.582146	(0.35, 0.97)	0.0386994		0.803785	(0.47, 1.37)	0.409759
Bacteria;Firmicutes;Clostridia;Clostridiales;Ruminococcaceae;Faecalibacterium	Ref			0.13017	Ref			0.344405
	0.492086	(0.12, 2.01)	0.31355		0.48518	(0.11, 2.14)	0.328213
	1.26531	(0.61, 2.62)	0.515694		1.25749	(0.55, 2.88)	0.577678
	0.558641	(0.27, 1.17)	0.117126		0.666868	(0.33, 1.33)	0.240119
Bacteria;Firmicutes;Clostridia;Clostridiales;Ruminococcaceae;Ruminococcaceae_UCG-014	Ref			0.00501363	Ref			0.436001
	0.745378	(0.50, 1.11)	0.138644		1.03084	(0.65, 1.64)	0.895541
	0.551213	(0.38, 0.81)	0.00322236		0.801323	(0.54, 1.19)	0.265994
	0.64182	(0.46, 0.89)	0.0091756		0.922893	(0.63, 1.34)	0.666075
Bacteria;Firmicutes;Erysipelotrichia;Erysipelotrichales;Erysipelotrichaceae;Bulleidia	Ref			0.164924	Ref			0.928026
	1.15132	(0.77, 1.73)	0.485166		1.10157	(0.73, 1.66)	0.633009
	1.10509	(0.71, 1.73)	0.653112		0.963643	(0.61, 1.52)	0.869078
	1.36492	(0.96, 1.94)	0.080608		1.04224	(0.71, 1.53)	0.826612
Bacteria;Firmicutes;Erysipelotrichia;Erysipelotrichales;Erysipelotrichaceae;Eggerthia	Ref			0.102086	Ref			0.361884
	1.06631	(0.67, 1.70)	0.781042		1.1651	(0.71, 1.92)	0.535891
	1.11076	(0.69, 1.79)	0.656366		1.09507	(0.68, 1.75)	0.696673
	1.45223	(0.94, 2.24)	0.0898727		1.24518	(0.73, 2.14)	0.415145
Bacteria;Firmicutes;Negativicutes;Selenomonadales;Veillonellaceae;Anaeroglobus	Ref			0.970616	Ref			0.576875
	0.583108	(0.40, 0.85)	0.00666634		0.710457	(0.46, 1.10)	0.124296
	0.598183	(0.36, 1.00)	0.0503329		0.650819	(0.39, 1.09)	0.0992745
	1.14277	(0.78, 1.68)	0.483719		0.941284	(0.64, 1.39)	0.753074
Bacteria;Firmicutes;Negativicutes;Selenomonadales;Veillonellaceae;Dialister	Ref			0.939568	Ref			0.965239
	0.500456	(0.30, 0.84)	0.00971884		0.880249	(0.51, 1.53)	0.640911
	0.623409	(0.38, 1.01)	0.0546177		0.948563	(0.55, 1.62)	0.842368
	0.742677	(0.47, 1.17)	0.188836		0.947567	(0.54, 1.68)	0.848743
Bacteria;Firmicutes;Negativicutes;Selenomonadales;Veillonellaceae;Megasphaera	Ref			0.13224	Ref			0.427082
	0.421991	(0.26, 0.67)	0.000687569		0.628387	(0.42, 0.94)	0.0248671
	0.389319	(0.26, 0.59)	< 0.0001		0.564177	(0.37, 0.85)	0.00808615
	0.459515	(0.27, 0.79)	0.00648488		0.687459	(0.40, 1.17)	0.159878
Bacteria;Firmicutes;Negativicutes;Selenomonadales;Veillonellaceae;NA	Ref			0.561561	Ref			0.584105
	1.27294	(0.81, 1.99)	0.281977		1.15552	(0.74, 1.80)	0.512499
	0.861236	(0.52, 1.42)	0.546068		0.669278	(0.43, 1.03)	0.0674422
	1.22733	(0.84, 1.79)	0.274866		1.05953	(0.74, 1.52)	0.744372
Bacteria;Firmicutes;Negativicutes;Selenomonadales;Veillonellaceae;Selenomonas	Ref			0.490585	Ref			0.987945
	0.945623	(0.61, 1.47)	0.798492		1.27631	(0.81, 2.00)	0.277844
	0.934437	(0.61, 1.43)	0.748779		1.22864	(0.79, 1.91)	0.351065
	0.865197	(0.60, 1.24)	0.423618		0.991422	(0.70, 1.41)	0.96032
Bacteria;Firmicutes;Negativicutes;Selenomonadales;Veillonellaceae;Selenomonas_3	Ref			0.0075793	Ref			0.220529
	0.56066	(0.39, 0.80)	0.00241698		0.762714	(0.53, 1.10)	0.146193
	0.482311	(0.34, 0.69)	0.000249459		0.741599	(0.51, 1.08)	0.118074
	0.476195	(0.31, 0.74)	0.00146173		0.725599	(0.47, 1.12)	0.143719
Bacteria;Firmicutes;Negativicutes;Selenomonadales;Veillonellaceae;Selenomonas_4	Ref			0.113216	Ref			0.601627
	0.982479	(0.63, 1.53)	0.935495		1.08417	(0.69, 1.72)	0.722393
	1.17552	(0.73, 1.88)	0.489519		1.04637	(0.66, 1.65)	0.840145
	1.34331	(1.00, 1.81)	0.052925		1.09879	(0.81, 1.49)	0.534165
Bacteria;Fusobacteria;Fusobacteriia;Fusobacteriales;Leptotrichiaceae;NA	Ref			0.50811	Ref			0.642868
	1.00972	(0.50, 2.05)	0.977943		1.05823	(0.54, 2.09)	0.866633
	1.59243	(0.97, 2.60)	0.0630848		1.33696	(0.82, 2.17)	0.231533
	0.903295	(0.53, 1.53)	0.697429		0.661373	(0.33, 1.32)	0.231192
Bacteria;Fusobacteria;Fusobacteriia;Fusobacteriales;Leptotrichiaceae;Streptobacillus	Ref			0.277273	Ref			0.778004
	1.13898	(0.73, 1.79)	0.561082		1.02013	(0.66, 1.58)	0.927159
	1.11756	(0.72, 1.74)	0.613491		0.906992	(0.56, 1.46)	0.679645
	1.16133	(0.74, 1.81)	0.500104		0.979732	(0.57, 1.67)	0.938346
Bacteria;Fusobacteria;Fusobacteriia;Fusobacteriales;NA;NA	Ref			0.0614944	Ref			0.279101
	0.505349	(0.16, 1.56)	0.226895		0.463957	(0.17, 1.29)	0.135922
	2.02318	(1.33, 3.08)	0.0016654		1.98268	(1.24, 3.17)	0.00552796
	1.12852	(0.60, 2.13)	0.701246		0.936864	(0.46, 1.93)	0.855035
Bacteria;NA;NA;NA;NA;NA	Ref			0.40669	Ref			0.138334
	1.05041	(0.74, 1.49)	0.776202		0.989124	(0.67, 1.47)	0.955518
	1.11964	(0.75, 1.67)	0.568644		0.990068	(0.66, 1.48)	0.959888
	0.696499	(0.41, 1.19)	0.181937		0.638428	(0.37, 1.09)	0.100007
Bacteria;Proteobacteria;Alphaproteobacteria;Rickettsiales;Mitochondria;NA	Ref			0.963279	Ref			0.722486
	0.908239	(0.54, 1.52)	0.70495		0.942563	(0.60, 1.48)	0.792422
	0.800401	(0.52, 1.24)	0.310222		0.869889	(0.57, 1.32)	0.500612
	1.13712	(0.62, 2.09)	0.67146		0.967896	(0.56, 1.66)	0.902794
Bacteria;Proteobacteria;Betaproteobacteria;Burkholderiales;Burkholderiaceae;Lautropia	Ref			0.00100946	Ref			0.130057
	0.653836	(0.43, 1.00)	0.0508874		0.796955	(0.53, 1.21)	0.273315
	0.601143	(0.43, 0.84)	0.00359544		0.817811	(0.57, 1.17)	0.261727
	0.484224	(0.30, 0.78)	0.00428852		0.684471	(0.40, 1.17)	0.158075
Bacteria;Proteobacteria;Betaproteobacteria;Burkholderiales;Burkholderiaceae;Ralstonia	Ref			0.464061	Ref			0.784126
	0.910566	(0.51, 1.62)	0.742359		0.894353	(0.55, 1.44)	0.637449
	1.30934	(0.90, 1.91)	0.153423		1.34585	(0.97, 1.86)	0.0713935
	0.989202	(0.70, 1.41)	0.950405		0.862719	(0.61, 1.21)	0.386565
Bacteria;Proteobacteria;Betaproteobacteria;Burkholderiales;Comamonadaceae;NA	Ref			0.388153	Ref			0.296254
	0.921529	(0.52, 1.64)	0.775468		0.905905	(0.52, 1.59)	0.724096
	0.890224	(0.54, 1.48)	0.644662		0.904095	(0.59, 1.39)	0.637639
	0.857765	(0.54, 1.37)	0.511143		0.848458	(0.54, 1.32)	0.457845
Bacteria;Proteobacteria;Betaproteobacteria;Burkholderiales;Comamonadaceae;Ottowia	Ref			0.185236	Ref			0.121594
	0.535211	(0.28, 1.02)	0.0571436		0.569427	(0.31, 1.06)	0.0725208
	0.540574	(0.34, 0.85)	0.00905491		0.55238	(0.35, 0.86)	0.0109575
	1.00844	(0.60, 1.69)	0.973808		0.924647	(0.57, 1.50)	0.743835
Bacteria;Proteobacteria;Betaproteobacteria;Neisseriales;Neisseriaceae;Eikenella	Ref			0.993096	Ref			0.321931
	0.998046	(0.59, 1.70)	0.99407		1.2032	(0.75, 1.94)	0.43706
	1.08587	(0.72, 1.63)	0.681563		1.17966	(0.77, 1.81)	0.440243
	0.953382	(0.62, 1.47)	0.8248		1.13271	(0.71, 1.80)	0.589955
Bacteria;Proteobacteria;Betaproteobacteria;Neisseriales;Neisseriaceae;Kingella	Ref			0.000754285	Ref			0.145056
	0.745193	(0.51, 1.10)	0.130268		0.940189	(0.65, 1.36)	0.733837
	0.418203	(0.31, 0.57)	< 0.0001		0.598255	(0.43, 0.83)	0.0031731
	0.571284	(0.37, 0.88)	0.013317		0.854587	(0.57, 1.28)	0.431771
Bacteria;Proteobacteria;Betaproteobacteria;Neisseriales;Neisseriaceae;Neisseria	Ref			0.00054852	Ref			0.333359
	0.872011	(0.56, 1.37)	0.5391		1.06747	(0.71, 1.60)	0.744805
	0.431034	(0.25, 0.74)	0.00360759		0.762495	(0.44, 1.31)	0.317667
	0.472663	(0.30, 0.75)	0.00232959		0.875066	(0.55, 1.39)	0.560532
Bacteria;Proteobacteria;Gammaproteobacteria;Cardiobacteriales;Cardiobacteriaceae;Cardiobacterium	Ref			0.0001561	Ref			0.477764
	0.625022	(0.43, 0.91)	0.014633		0.865475	(0.58, 1.30)	0.474304
	0.66399	(0.44, 1.01)	0.0547939		1.10207	(0.71, 1.72)	0.659551
	0.431538	(0.30, 0.63)	< 0.0001		0.778213	(0.51, 1.20)	0.244019
Bacteria;Proteobacteria;Gammaproteobacteria;Enterobacteriales;Enterobacteriaceae;Escherichia/Shigella	Ref			0.892778	Ref			0.384982
	0.881548	(0.43, 1.82)	0.725019		0.891296	(0.45, 1.76)	0.733674
	0.771703	(0.44, 1.35)	0.35321		0.67791	(0.39, 1.17)	0.158464
	1.14357	(0.71, 1.84)	0.572037		1.01919	(0.67, 1.55)	0.927281
Bacteria;Proteobacteria;Gammaproteobacteria;Enterobacteriales;Enterobacteriaceae;NA	Ref			0.793646	Ref			0.73392
	0.689547	(0.38, 1.24)	0.20412		0.646663	(0.38, 1.11)	0.109936
	0.929624	(0.53, 1.62)	0.790212		0.915823	(0.51, 1.66)	0.764749
	1.22055	(0.77, 1.94)	0.389185		1.03304	(0.62, 1.72)	0.897613
Bacteria;Proteobacteria;Gammaproteobacteria;Pasteurellales;Pasteurellaceae;Actinobacillus	Ref			0.0284875	Ref			0.483279
	0.854349	(0.57, 1.27)	0.424497		1.06281	(0.72, 1.58)	0.756383
	0.630814	(0.39, 1.01)	0.0557126		0.878701	(0.57, 1.35)	0.546427
	0.603667	(0.37, 0.99)	0.0465594		0.856825	(0.54, 1.36)	0.504067
Bacteria;Proteobacteria;Gammaproteobacteria;Pasteurellales;Pasteurellaceae;Aggregatibacter	Ref			0.0097399	Ref			0.208873
	0.543794	(0.39, 0.75)	0.000536609		0.740335	(0.53, 1.03)	0.0700362
	0.711709	(0.50, 1.02)	0.0621198		0.91538	(0.61, 1.36)	0.654538
	0.627577	(0.45, 0.87)	0.00739923		0.770843	(0.55, 1.08)	0.124906
Bacteria;Proteobacteria;Gammaproteobacteria;Pasteurellales;Pasteurellaceae;Mannheimia	Ref			0.222511	Ref			0.74946
	0.572253	(0.28, 1.18)	0.127723		0.75695	(0.40, 1.43)	0.380737
	0.910452	(0.49, 1.69)	0.759147		1.26931	(0.67, 2.39)	0.449292
	0.687644	(0.34, 1.38)	0.281426		1.0396	(0.52, 2.10)	0.910947
Bacteria;Proteobacteria;Gammaproteobacteria;Pasteurellales;Pasteurellaceae;NA	Ref			0.615664	Ref			0.727732
	1.03554	(0.68, 1.58)	0.867826		0.983012	(0.59, 1.63)	0.945689
	0.50656	(0.29, 0.89)	0.0200506		0.588445	(0.34, 1.02)	0.0603488
	1.1764	(0.70, 1.99)	0.533244		1.11324	(0.60, 2.06)	0.72544
Bacteria;Proteobacteria;Gammaproteobacteria;Pseudomonadales;Moraxellaceae;Acinetobacter	Ref			0.130698	Ref			0.183417
	0.751574	(0.42, 1.34)	0.323585		0.774704	(0.44, 1.36)	0.363539
	1.63688	(1.06, 2.52)	0.0264417		1.49413	(0.97, 2.30)	0.0679723
	1.24031	(0.82, 1.87)	0.296011		1.13212	(0.83, 1.55)	0.423302
Bacteria;Proteobacteria;Gammaproteobacteria;Pseudomonadales;Moraxellaceae;Moraxella	Ref			0.814291	Ref			0.501494
	0.72329	(0.32, 1.63)	0.422711		0.60791	(0.26, 1.41)	0.237215
	0.746485	(0.47, 1.19)	0.208341		0.737466	(0.46, 1.19)	0.203247
	1.14254	(0.69, 1.90)	0.59757		1.04494	(0.64, 1.70)	0.855563
Bacteria;Proteobacteria;Gammaproteobacteria;Pseudomonadales;Pseudomonadaceae;Pseudomonas	Ref			0.824897	Ref			0.882951
	0.898812	(0.37, 2.17)	0.806682		0.928744	(0.40, 2.18)	0.861101
	1.27321	(0.61, 2.66)	0.508819		1.06675	(0.54, 2.09)	0.84639
	0.975917	(0.57, 1.67)	0.927135		0.915612	(0.59, 1.43)	0.690107
Bacteria;Proteobacteria;Gammaproteobacteria;Xanthomonadales;Xanthomonadaceae;Stenotrophomonas	Ref			0.0138873	Ref			0.0189701
	0.742654	(0.34, 1.62)	0.444186		0.959139	(0.48, 1.91)	0.902614
	0.707665	(0.33, 1.53)	0.369304		0.806575	(0.42, 1.55)	0.506237
	0.517389	(0.29, 0.93)	0.0298937		0.434334	(0.23, 0.82)	0.0123688
Bacteria;Saccharibacteria;NA;NA;NA;NA	Ref			0.152	Ref			0.508725
	0.695412	(0.41, 1.19)	0.180668		0.823875	(0.48, 1.40)	0.462637
	0.733415	(0.45, 1.20)	0.209465		0.989426	(0.62, 1.57)	0.963153
	0.675316	(0.42, 1.07)	0.09502		0.802354	(0.52, 1.25)	0.319142
Bacteria;Spirochaetae;Spirochaetes;Spirochaetales;Spirochaetaceae;Treponema_2	Ref			0.6671	Ref			0.802954
	0.513813	(0.33, 0.80)	0.00472935		0.73617	(0.47, 1.15)	0.17208
	0.693054	(0.44, 1.09)	0.110925		0.846554	(0.51, 1.40)	0.503522
	1.00325	(0.65, 1.54)	0.987806		0.999477	(0.60, 1.68)	1
Bacteria;Synergistetes;Synergistia;Synergistales;Synergistaceae;Fretibacterium	Ref			0.700635	Ref			0.552919
	0.608497	(0.38, 0.97)	0.0378092		0.697745	(0.43, 1.13)	0.13661
	0.956488	(0.64, 1.42)	0.819772		0.893017	(0.58, 1.38)	0.599586
	1.103	(0.78, 1.55)	0.565205		0.85554	(0.55, 1.34)	0.481138
Bacteria;Tenericutes;Mollicutes;Acholeplasmatales;Acholeplasmataceae;Acholeplasma	Ref			0.723396	Ref			0.265109
	1.37234	(0.66, 2.87)	0.389632		1.28687	(0.65, 2.54)	0.456911
	1.28609	(0.41, 4.00)	0.65466		0.968436	(0.31, 2.99)	0.954249
	0.46375	(0.19, 1.15)	0.0950097		0.342659	(0.14, 0.86)	0.0240123
Bacteria;Tenericutes;Mollicutes;Mollicutes_RF9;NA;NA	Ref			0.0416973	Ref			0.337825
	1.17006	(0.69, 1.98)	0.546894		1.23461	(0.75, 2.04)	0.398546
	1.09885	(0.72, 1.67)	0.649807		1.24993	(0.82, 1.91)	0.294135
	0.499555	(0.31, 0.81)	0.00623817		0.594298	(0.35, 1.00)	0.0483832
Bacteria;Tenericutes;Mollicutes;Mycoplasmatales;Mycoplasmataceae;Mycoplasma	Ref			0.400103	Ref			0.720821
	0.81373	(0.50, 1.32)	0.389451		0.916663	(0.54, 1.56)	0.741481
	1.10026	(0.68, 1.77)	0.686091		1.03829	(0.63, 1.70)	0.878158
	1.15597	(0.82, 1.64)	0.404553		0.877264	(0.58, 1.33)	0.529454
Model 1 includes adjustment for age, age splines, sex, and self-reported race and ethnicity as categorized by NHANES
Model 2 includes adjustment for all factors in model 1 plus education, marital status, poverty, body mass index category, detailed smoking history, alcohol consumption, periodontal disease/edentulism, diabetes, hypertension, and use of antibiotics, anti-lipidemic drugs, inhaled respiratory drugs, and drugs for treatment of gastroesophageal reflux disease
Restricted to genera with a weighted prevalence ranging from 5-95% and weighted average relative abundance > 0.01%
With 83 genera, the Bonferroni adjusted p-value is 0.05/83 = 0.0006
